# Supplementary material for: One-instrument, objective microsatellite instability analysis using high-resolution melt
Source: PLoS One. 2024 Apr 25;19(4):e0302274. doi: 10.1371/journal.pone.0302274 (PMC11045061; doi:10.1371/journal.pone.0302274)
Supplement: S13 Table — (XLSX) [file pone.0302274.s013.xlsx]

## Sheet: 185 cohorte U+P
Sample	Instrument	Method	Lab	Locus	Type	Stability	Difference
T16-041	MyGo	Qiagen	Locarno	BAT25	Universal	I	-0.096
T16-084	MyGo	Qiagen	Locarno	BAT25	Universal	I	-0.214
T16-123	MyGo	Qiagen	Locarno	BAT25	Universal	I	-0.173
T16-184	MyGo	Qiagen	Locarno	BAT25	Universal	I	-0.076
T16-192	MyGo	Qiagen	Locarno	BAT25	Universal	I	-0.316
T16-205	MyGo	Qiagen	Locarno	BAT25	Universal	S	-0.067
T16-209	MyGo	Qiagen	Locarno	BAT25	Universal	I	-0.298
T16-226	MyGo	Qiagen	Locarno	BAT25	Universal	I	-0.267
T16-260	MyGo	Qiagen	Locarno	BAT25	Universal	S	-0.038
T16-264	MyGo	Qiagen	Locarno	BAT25	Universal	I	-0.167
T16-274	MyGo	Qiagen	Locarno	BAT25	Universal	I	-0.124
T16-284	MyGo	Qiagen	Locarno	BAT25	Universal	S	-0.015
T16-295	MyGo	Qiagen	Locarno	BAT25	Universal	I	-0.23
T16-338	MyGo	Qiagen	Locarno	BAT25	Universal	I	-0.241
T16-348	MyGo	Qiagen	Locarno	BAT25	Universal	I	-0.055
T16-351	MyGo	Qiagen	Locarno	BAT25	Universal	I	-0.229
T16-410	MyGo	Qiagen	Locarno	BAT25	Universal	I	-0.248
T16-414	MyGo	Qiagen	Locarno	BAT25	Universal	I	-0.2
T16-434	MyGo	Qiagen	Locarno	BAT25	Universal	I	-0.17
T16-446	MyGo	Qiagen	Locarno	BAT25	Universal	S	-0.001
T16-448	MyGo	Qiagen	Locarno	BAT25	Universal	I	-0.257
T16-454	MyGo	Qiagen	Locarno	BAT25	Universal	S	-0.001
T16-459	MyGo	Qiagen	Locarno	BAT25	Universal	I	-0.152
T16-523	MyGo	Qiagen	Locarno	BAT25	Universal	I	-0.303
T16-556	MyGo	Qiagen	Locarno	BAT25	Universal	S	-0.006
T16-567	MyGo	Qiagen	Locarno	BAT25	Universal	S	-0.005
T16-594	MyGo	Qiagen	Locarno	BAT25	Universal	S	-0.007
T16-603	MyGo	Qiagen	Locarno	BAT25	Universal	S	-0.005
T16-609	MyGo	Qiagen	Locarno	BAT25	Universal	I	-0.146
T16-611	MyGo	Qiagen	Locarno	BAT25	Universal	S	-0.002
T16-683	MyGo	Qiagen	Locarno	BAT25	Universal	I	-0.103
T16-700	MyGo	Qiagen	Locarno	BAT25	Universal	I	-0.134
T16-743	MyGo	Qiagen	Locarno	BAT25	Universal	I	-0.187
T16-783	MyGo	Qiagen	Locarno	BAT25	Universal	S	-0.002
T16-789	MyGo	Qiagen	Locarno	BAT25	Universal	I	-0.136
T16-808	MyGo	Qiagen	Locarno	BAT25	Universal	I	-0.303
T17-015	MyGo	Qiagen	Locarno	BAT25	Universal	S	-0.008
T17-051	MyGo	Qiagen	Locarno	BAT25	Universal	S	-0.014
T17-087	MyGo	Qiagen	Locarno	BAT25	Universal	I	-0.318
T17-096	MyGo	Qiagen	Locarno	BAT25	Universal	I	-0.201
T16-041	MyGo	Qiagen	Locarno	BAT26	Universal	I	-0.336
T16-084	MyGo	Qiagen	Locarno	BAT26	Universal	I	-0.166
T16-123	MyGo	Qiagen	Locarno	BAT26	Universal	I	-0.367
T16-184	MyGo	Qiagen	Locarno	BAT26	Universal	I	-0.254
T16-192	MyGo	Qiagen	Locarno	BAT26	Universal	I	-0.526
T16-205	MyGo	Qiagen	Locarno	BAT26	Universal	S	-0.001
T16-209	MyGo	Qiagen	Locarno	BAT26	Universal	I	-0.497
T16-226	MyGo	Qiagen	Locarno	BAT26	Universal	I	-0.323
T16-260	MyGo	Qiagen	Locarno	BAT26	Universal	S	-0.003
T16-264	MyGo	Qiagen	Locarno	BAT26	Universal	I	-0.244
T16-274	MyGo	Qiagen	Locarno	BAT26	Universal	I	-0.17
T16-284	MyGo	Qiagen	Locarno	BAT26	Universal	S	-0.001
T16-295	MyGo	Qiagen	Locarno	BAT26	Universal	I	-0.262
T16-338	MyGo	Qiagen	Locarno	BAT26	Universal	I	-0.418
T16-348	MyGo	Qiagen	Locarno	BAT26	Universal	I	-0.334
T16-351	MyGo	Qiagen	Locarno	BAT26	Universal	I	-0.357
T16-410	MyGo	Qiagen	Locarno	BAT26	Universal	I	-0.35
T16-414	MyGo	Qiagen	Locarno	BAT26	Universal	I	-0.392
T16-434	MyGo	Qiagen	Locarno	BAT26	Universal	I	-0.308
T16-446	MyGo	Qiagen	Locarno	BAT26	Universal	S	0
T16-448	MyGo	Qiagen	Locarno	BAT26	Universal	I	-0.397
T16-454	MyGo	Qiagen	Locarno	BAT26	Universal	S	-0.002
T16-459	MyGo	Qiagen	Locarno	BAT26	Universal	I	-0.287
T16-523	MyGo	Qiagen	Locarno	BAT26	Universal	I	-0.403
T16-556	MyGo	Qiagen	Locarno	BAT26	Universal	S	0
T16-567	MyGo	Qiagen	Locarno	BAT26	Universal	S	0
T16-594	MyGo	Qiagen	Locarno	BAT26	Universal	S	-0.008
T16-603	MyGo	Qiagen	Locarno	BAT26	Universal	S	-0.003
T16-609	MyGo	Qiagen	Locarno	BAT26	Universal	I	-0.208
T16-611	MyGo	Qiagen	Locarno	BAT26	Universal	S	-0.004
T16-683	MyGo	Qiagen	Locarno	BAT26	Universal	I	-0.453
T16-700	MyGo	Qiagen	Locarno	BAT26	Universal	I	-0.319
T16-743	MyGo	Qiagen	Locarno	BAT26	Universal	I	-0.27
T16-783	MyGo	Qiagen	Locarno	BAT26	Universal	S	-0.002
T16-789	MyGo	Qiagen	Locarno	BAT26	Universal	I	-0.3
T16-808	MyGo	Qiagen	Locarno	BAT26	Universal	I	-0.432
T17-015	MyGo	Qiagen	Locarno	BAT26	Universal	S	-0.001
T17-051	MyGo	Qiagen	Locarno	BAT26	Universal	S	-0.002
T17-087	MyGo	Qiagen	Locarno	BAT26	Universal	I	-0.426
T17-096	MyGo	Qiagen	Locarno	BAT26	Universal	I	-0.437
T16-041	MyGo	Qiagen	Locarno	NR22	Universal	I	-0.124
T16-084	MyGo	Qiagen	Locarno	NR22	Universal	I	-0.157
T16-123	MyGo	Qiagen	Locarno	NR22	Universal	I	-0.223
T16-184	MyGo	Qiagen	Locarno	NR22	Universal	I	-0.252
T16-192	MyGo	Qiagen	Locarno	NR22	Universal	I	-0.17
T16-205	MyGo	Qiagen	Locarno	NR22	Universal	S	-0.008
T16-209	MyGo	Qiagen	Locarno	NR22	Universal	I	-0.302
T16-226	MyGo	Qiagen	Locarno	NR22	Universal	I	-0.173
T16-260	MyGo	Qiagen	Locarno	NR22	Universal	S	-0.006
T16-264	MyGo	Qiagen	Locarno	NR22	Universal	I	-0.164
T16-274	MyGo	Qiagen	Locarno	NR22	Universal	I	-0.127
T16-284	MyGo	Qiagen	Locarno	NR22	Universal	S	-0.008
T16-295	MyGo	Qiagen	Locarno	NR22	Universal	I	-0.16
T16-338	MyGo	Qiagen	Locarno	NR22	Universal	I	-0.22
T16-348	MyGo	Qiagen	Locarno	NR22	Universal	I	-0.136
T16-351	MyGo	Qiagen	Locarno	NR22	Universal	I	-0.186
T16-410	MyGo	Qiagen	Locarno	NR22	Universal	I	-0.176
T16-414	MyGo	Qiagen	Locarno	NR22	Universal	I	-0.19
T16-434	MyGo	Qiagen	Locarno	NR22	Universal	I	-0.238
T16-446	MyGo	Qiagen	Locarno	NR22	Universal	S	-0.01
T16-448	MyGo	Qiagen	Locarno	NR22	Universal	I	-0.24
T16-454	MyGo	Qiagen	Locarno	NR22	Universal	S	-0.014
T16-459	MyGo	Qiagen	Locarno	NR22	Universal	I	-0.205
T16-523	MyGo	Qiagen	Locarno	NR22	Universal	I	-0.235
T16-556	MyGo	Qiagen	Locarno	NR22	Universal	S	-0.022
T16-567	MyGo	Qiagen	Locarno	NR22	Universal	S	-0.015
T16-594	MyGo	Qiagen	Locarno	NR22	Universal	S	-0.016
T16-603	MyGo	Qiagen	Locarno	NR22	Universal	S	-0.009
T16-609	MyGo	Qiagen	Locarno	NR22	Universal	I	-0.088
T16-611	MyGo	Qiagen	Locarno	NR22	Universal	S	-0.011
T16-683	MyGo	Qiagen	Locarno	NR22	Universal	I	-0.207
T16-700	MyGo	Qiagen	Locarno	NR22	Universal	I	-0.21
T16-743	MyGo	Qiagen	Locarno	NR22	Universal	I	-0.194
T16-783	MyGo	Qiagen	Locarno	NR22	Universal	S	-0.001
T16-789	MyGo	Qiagen	Locarno	NR22	Universal	I	-0.131
T16-808	MyGo	Qiagen	Locarno	NR22	Universal	I	-0.309
T17-015	MyGo	Qiagen	Locarno	NR22	Universal	S	-0.019
T17-051	MyGo	Qiagen	Locarno	NR22	Universal	S	-0.021
T17-087	MyGo	Qiagen	Locarno	NR22	Universal	I	-0.326
T17-096	MyGo	Qiagen	Locarno	NR22	Universal	I	-0.312
T16-041	MyGo	Qiagen	Locarno	NR24	Universal	I	-0.189
T16-084	MyGo	Qiagen	Locarno	NR24	Universal	I	-0.287
T16-123	MyGo	Qiagen	Locarno	NR24	Universal	I	-0.206
T16-184	MyGo	Qiagen	Locarno	NR24	Universal	I	-0.258
T16-192	MyGo	Qiagen	Locarno	NR24	Universal	I	-0.299
T16-205	MyGo	Qiagen	Locarno	NR24	Universal	S	-0.006
T16-209	MyGo	Qiagen	Locarno	NR24	Universal	I	-0.423
T16-226	MyGo	Qiagen	Locarno	NR24	Universal	I	-0.286
T16-260	MyGo	Qiagen	Locarno	NR24	Universal	S	-0.023
T16-264	MyGo	Qiagen	Locarno	NR24	Universal	I	-0.164
T16-274	MyGo	Qiagen	Locarno	NR24	Universal	I	-0.178
T16-284	MyGo	Qiagen	Locarno	NR24	Universal	S	-0.001
T16-295	MyGo	Qiagen	Locarno	NR24	Universal	I	-0.107
T16-338	MyGo	Qiagen	Locarno	NR24	Universal	I	-0.167
T16-348	MyGo	Qiagen	Locarno	NR24	Universal	I	-0.151
T16-351	MyGo	Qiagen	Locarno	NR24	Universal	I	-0.278
T16-410	MyGo	Qiagen	Locarno	NR24	Universal	I	-0.113
T16-414	MyGo	Qiagen	Locarno	NR24	Universal	I	-0.23
T16-434	MyGo	Qiagen	Locarno	NR24	Universal	I	-0.191
T16-446	MyGo	Qiagen	Locarno	NR24	Universal	S	-0.017
T16-448	MyGo	Qiagen	Locarno	NR24	Universal	I	-0.241
T16-454	MyGo	Qiagen	Locarno	NR24	Universal	S	-0.015
T16-459	MyGo	Qiagen	Locarno	NR24	Universal	I	-0.236
T16-523	MyGo	Qiagen	Locarno	NR24	Universal	I	-0.254
T16-556	MyGo	Qiagen	Locarno	NR24	Universal	S	-0.001
T16-567	MyGo	Qiagen	Locarno	NR24	Universal	S	-0.001
T16-594	MyGo	Qiagen	Locarno	NR24	Universal	S	-0.003
T16-603	MyGo	Qiagen	Locarno	NR24	Universal	S	-0.001
T16-609	MyGo	Qiagen	Locarno	NR24	Universal	I	-0.098
T16-611	MyGo	Qiagen	Locarno	NR24	Universal	S	-0.023
T16-683	MyGo	Qiagen	Locarno	NR24	Universal	I	-0.187
T16-700	MyGo	Qiagen	Locarno	NR24	Universal	I	-0.1
T16-743	MyGo	Qiagen	Locarno	NR24	Universal	I	-0.316
T16-783	MyGo	Qiagen	Locarno	NR24	Universal	S	-0.015
T16-789	MyGo	Qiagen	Locarno	NR24	Universal	I	-0.154
T16-808	MyGo	Qiagen	Locarno	NR24	Universal	I	-0.304
T17-015	MyGo	Qiagen	Locarno	NR24	Universal	S	0
T17-051	MyGo	Qiagen	Locarno	NR24	Universal	S	-0.022
T17-087	MyGo	Qiagen	Locarno	NR24	Universal	I	-0.35
T17-096	MyGo	Qiagen	Locarno	NR24	Universal	I	-0.339
T16-041	MyGo	Qiagen	Locarno	MONO27	Universal	I	-0.226
T16-084	MyGo	Qiagen	Locarno	MONO27	Universal	I	-0.304
T16-123	MyGo	Qiagen	Locarno	MONO27	Universal	I	-0.097
T16-184	MyGo	Qiagen	Locarno	MONO27	Universal	I	-0.189
T16-192	MyGo	Qiagen	Locarno	MONO27	Universal	I	-0.302
T16-205	MyGo	Qiagen	Locarno	MONO27	Universal	S	-0.021
T16-209	MyGo	Qiagen	Locarno	MONO27	Universal	I	-0.508
T16-226	MyGo	Qiagen	Locarno	MONO27	Universal	I	-0.198
T16-260	MyGo	Qiagen	Locarno	MONO27	Universal	S	-0.023
T16-264	MyGo	Qiagen	Locarno	MONO27	Universal	I	-0.118
T16-274	MyGo	Qiagen	Locarno	MONO27	Universal	I	-0.137
T16-284	MyGo	Qiagen	Locarno	MONO27	Universal	S	-0.01
T16-295	MyGo	Qiagen	Locarno	MONO27	Universal	I	-0.186
T16-338	MyGo	Qiagen	Locarno	MONO27	Universal	I	-0.303
T16-348	MyGo	Qiagen	Locarno	MONO27	Universal	I	-0.098
T16-351	MyGo	Qiagen	Locarno	MONO27	Universal	I	-0.159
T16-410	MyGo	Qiagen	Locarno	MONO27	Universal	I	-0.19
T16-414	MyGo	Qiagen	Locarno	MONO27	Universal	I	-0.324
T16-434	MyGo	Qiagen	Locarno	MONO27	Universal	I	-0.257
T16-446	MyGo	Qiagen	Locarno	MONO27	Universal	S	-0.022
T16-448	MyGo	Qiagen	Locarno	MONO27	Universal	I	-0.356
T16-454	MyGo	Qiagen	Locarno	MONO27	Universal	S	-0.014
T16-459	MyGo	Qiagen	Locarno	MONO27	Universal	I	-0.164
T16-523	MyGo	Qiagen	Locarno	MONO27	Universal	I	-0.222
T16-556	MyGo	Qiagen	Locarno	MONO27	Universal	S	-0.007
T16-567	MyGo	Qiagen	Locarno	MONO27	Universal	S	-0.004
T16-594	MyGo	Qiagen	Locarno	MONO27	Universal	S	-0.033
T16-603	MyGo	Qiagen	Locarno	MONO27	Universal	S	-0.025
T16-609	MyGo	Qiagen	Locarno	MONO27	Universal	I	-0.165
T16-611	MyGo	Qiagen	Locarno	MONO27	Universal	S	-0.018
T16-683	MyGo	Qiagen	Locarno	MONO27	Universal	I	-0.333
T16-700	MyGo	Qiagen	Locarno	MONO27	Universal	I	-0.231
T16-743	MyGo	Qiagen	Locarno	MONO27	Universal	I	-0.375
T16-783	MyGo	Qiagen	Locarno	MONO27	Universal	S	-0.019
T16-789	MyGo	Qiagen	Locarno	MONO27	Universal	I	-0.152
T16-808	MyGo	Qiagen	Locarno	MONO27	Universal	I	-0.392
T17-015	MyGo	Qiagen	Locarno	MONO27	Universal	S	-0.039
T17-051	MyGo	Qiagen	Locarno	MONO27	Universal	S	-0.014
T17-087	MyGo	Qiagen	Locarno	MONO27	Universal	I	-0.293
T17-096	MyGo	Qiagen	Locarno	MONO27	Universal	I	-0.261
T16-041	MyGo	BasePurifier	Locarno	BAT25	Universal	I	-0.132
T16-084	MyGo	BasePurifier	Locarno	BAT25	Universal	I	-0.225
T16-123	MyGo	BasePurifier	Locarno	BAT25	Universal	I	-0.155
T16-184	MyGo	BasePurifier	Locarno	BAT25	Universal	I	-0.097
T16-192	MyGo	BasePurifier	Locarno	BAT25	Universal	I	-0.28
T16-205	MyGo	BasePurifier	Locarno	BAT25	Universal	S	-0.079
T16-209	MyGo	BasePurifier	Locarno	BAT25	Universal	I	-0.265
T16-226	MyGo	BasePurifier	Locarno	BAT25	Universal	I	-0.369
T16-260	MyGo	BasePurifier	Locarno	BAT25	Universal	S	-0.063
T16-264	MyGo	BasePurifier	Locarno	BAT25	Universal	I	-0.222
T16-274	MyGo	BasePurifier	Locarno	BAT25	Universal	I	-0.14
T16-284	MyGo	BasePurifier	Locarno	BAT25	Universal	S	-0.035
T16-295	MyGo	BasePurifier	Locarno	BAT25	Universal	I	-0.234
T16-338	MyGo	BasePurifier	Locarno	BAT25	Universal	I	-0.266
T16-348	MyGo	BasePurifier	Locarno	BAT25	Universal	I	-0.098
T16-351	MyGo	BasePurifier	Locarno	BAT25	Universal	I	-0.237
T16-410	MyGo	BasePurifier	Locarno	BAT25	Universal	I	-0.198
T16-414	MyGo	BasePurifier	Locarno	BAT25	Universal	I	-0.254
T16-434	MyGo	BasePurifier	Locarno	BAT25	Universal	I	-0.193
T16-446	MyGo	BasePurifier	Locarno	BAT25	Universal	S	-0.072
T16-448	MyGo	BasePurifier	Locarno	BAT25	Universal	I	-0.311
T16-454	MyGo	BasePurifier	Locarno	BAT25	Universal	S	-0.046
T16-459	MyGo	BasePurifier	Locarno	BAT25	Universal	I	-0.162
T16-523	MyGo	BasePurifier	Locarno	BAT25	Universal	I	-0.353
T16-556	MyGo	BasePurifier	Locarno	BAT25	Universal	S	-0.021
T16-567	MyGo	BasePurifier	Locarno	BAT25	Universal	S	-0.003
T16-594	MyGo	BasePurifier	Locarno	BAT25	Universal	S	-0.039
T16-603	MyGo	BasePurifier	Locarno	BAT25	Universal	S	-0.043
T16-609	MyGo	BasePurifier	Locarno	BAT25	Universal	I	-0.193
T16-611	MyGo	BasePurifier	Locarno	BAT25	Universal	S	-0.013
T16-683	MyGo	BasePurifier	Locarno	BAT25	Universal	I	-0.136
T16-700	MyGo	BasePurifier	Locarno	BAT25	Universal	I	-0.209
T16-743	MyGo	BasePurifier	Locarno	BAT25	Universal	I	-0.236
T16-783	MyGo	BasePurifier	Locarno	BAT25	Universal	S	-0.002
T16-789	MyGo	BasePurifier	Locarno	BAT25	Universal	I	-0.187
T16-808	MyGo	BasePurifier	Locarno	BAT25	Universal	I	-0.323
T17-015	MyGo	BasePurifier	Locarno	BAT25	Universal	S	-0.003
T17-051	MyGo	BasePurifier	Locarno	BAT25	Universal	S	-0.01
T17-087	MyGo	BasePurifier	Locarno	BAT25	Universal	I	-0.361
T17-096	MyGo	BasePurifier	Locarno	BAT25	Universal	I	-0.2
T16-041	MyGo	BasePurifier	Locarno	BAT26	Universal	I	-0.334
T16-084	MyGo	BasePurifier	Locarno	BAT26	Universal	I	-0.14
T16-123	MyGo	BasePurifier	Locarno	BAT26	Universal	I	-0.362
T16-184	MyGo	BasePurifier	Locarno	BAT26	Universal	I	-0.269
T16-192	MyGo	BasePurifier	Locarno	BAT26	Universal	I	-0.5
T16-205	MyGo	BasePurifier	Locarno	BAT26	Universal	S	-0.042
T16-209	MyGo	BasePurifier	Locarno	BAT26	Universal	I	-0.52
T16-226	MyGo	BasePurifier	Locarno	BAT26	Universal	I	-0.356
T16-260	MyGo	BasePurifier	Locarno	BAT26	Universal	S	-0.034
T16-264	MyGo	BasePurifier	Locarno	BAT26	Universal	I	-0.295
T16-274	MyGo	BasePurifier	Locarno	BAT26	Universal	I	-0.142
T16-284	MyGo	BasePurifier	Locarno	BAT26	Universal	S	-0.055
T16-295	MyGo	BasePurifier	Locarno	BAT26	Universal	I	-0.262
T16-338	MyGo	BasePurifier	Locarno	BAT26	Universal	I	-0.45
T16-348	MyGo	BasePurifier	Locarno	BAT26	Universal	I	-0.388
T16-351	MyGo	BasePurifier	Locarno	BAT26	Universal	I	-0.347
T16-410	MyGo	BasePurifier	Locarno	BAT26	Universal	I	-0.319
T16-414	MyGo	BasePurifier	Locarno	BAT26	Universal	I	-0.46
T16-434	MyGo	BasePurifier	Locarno	BAT26	Universal	I	-0.414
T16-446	MyGo	BasePurifier	Locarno	BAT26	Universal	S	-0.037
T16-448	MyGo	BasePurifier	Locarno	BAT26	Universal	I	-0.502
T16-454	MyGo	BasePurifier	Locarno	BAT26	Universal	S	-0.032
T16-459	MyGo	BasePurifier	Locarno	BAT26	Universal	I	-0.316
T16-523	MyGo	BasePurifier	Locarno	BAT26	Universal	I	-0.464
T16-556	MyGo	BasePurifier	Locarno	BAT26	Universal	S	-0.003
T16-567	MyGo	BasePurifier	Locarno	BAT26	Universal	S	-0.011
T16-594	MyGo	BasePurifier	Locarno	BAT26	Universal	S	-0.034
T16-603	MyGo	BasePurifier	Locarno	BAT26	Universal	S	-0.023
T16-609	MyGo	BasePurifier	Locarno	BAT26	Universal	I	-0.193
T16-611	MyGo	BasePurifier	Locarno	BAT26	Universal	S	-0.022
T16-683	MyGo	BasePurifier	Locarno	BAT26	Universal	I	-0.468
T16-700	MyGo	BasePurifier	Locarno	BAT26	Universal	I	-0.428
T16-743	MyGo	BasePurifier	Locarno	BAT26	Universal	I	-0.25
T16-783	MyGo	BasePurifier	Locarno	BAT26	Universal	S	-0.003
T16-789	MyGo	BasePurifier	Locarno	BAT26	Universal	I	-0.321
T16-808	MyGo	BasePurifier	Locarno	BAT26	Universal	I	-0.479
T17-015	MyGo	BasePurifier	Locarno	BAT26	Universal	S	-0.001
T17-051	MyGo	BasePurifier	Locarno	BAT26	Universal	S	-0.001
T17-087	MyGo	BasePurifier	Locarno	BAT26	Universal	I	-0.544
T17-096	MyGo	BasePurifier	Locarno	BAT26	Universal	I	-0.434
T16-041	MyGo	BasePurifier	Locarno	NR22	Universal	I	-0.163
T16-084	MyGo	BasePurifier	Locarno	NR22	Universal	I	-0.191
T16-123	MyGo	BasePurifier	Locarno	NR22	Universal	I	-0.212
T16-184	MyGo	BasePurifier	Locarno	NR22	Universal	I	-0.277
T16-192	MyGo	BasePurifier	Locarno	NR22	Universal	I	-0.161
T16-205	MyGo	BasePurifier	Locarno	NR22	Universal	S	-0.001
T16-209	MyGo	BasePurifier	Locarno	NR22	Universal	I	-0.278
T16-226	MyGo	BasePurifier	Locarno	NR22	Universal	I	-0.165
T16-260	MyGo	BasePurifier	Locarno	NR22	Universal	S	-0.001
T16-264	MyGo	BasePurifier	Locarno	NR22	Universal	I	-0.229
T16-274	MyGo	BasePurifier	Locarno	NR22	Universal	I	-0.12
T16-284	MyGo	BasePurifier	Locarno	NR22	Universal	S	-0.002
T16-295	MyGo	BasePurifier	Locarno	NR22	Universal	I	-0.178
T16-338	MyGo	BasePurifier	Locarno	NR22	Universal	I	-0.214
T16-348	MyGo	BasePurifier	Locarno	NR22	Universal	I	-0.136
T16-351	MyGo	BasePurifier	Locarno	NR22	Universal	I	-0.166
T16-410	MyGo	BasePurifier	Locarno	NR22	Universal	I	-0.146
T16-414	MyGo	BasePurifier	Locarno	NR22	Universal	I	-0.217
T16-434	MyGo	BasePurifier	Locarno	NR22	Universal	I	-0.247
T16-446	MyGo	BasePurifier	Locarno	NR22	Universal	S	-0.001
T16-448	MyGo	BasePurifier	Locarno	NR22	Universal	I	-0.246
T16-454	MyGo	BasePurifier	Locarno	NR22	Universal	S	-0.001
T16-459	MyGo	BasePurifier	Locarno	NR22	Universal	I	-0.2
T16-523	MyGo	BasePurifier	Locarno	NR22	Universal	I	-0.231
T16-556	MyGo	BasePurifier	Locarno	NR22	Universal	S	-0.001
T16-567	MyGo	BasePurifier	Locarno	NR22	Universal	S	0
T16-594	MyGo	BasePurifier	Locarno	NR22	Universal	S	-0.001
T16-603	MyGo	BasePurifier	Locarno	NR22	Universal	S	0
T16-609	MyGo	BasePurifier	Locarno	NR22	Universal	I	-0.074
T16-611	MyGo	BasePurifier	Locarno	NR22	Universal	S	-0.001
T16-683	MyGo	BasePurifier	Locarno	NR22	Universal	I	-0.178
T16-700	MyGo	BasePurifier	Locarno	NR22	Universal	I	-0.243
T16-743	MyGo	BasePurifier	Locarno	NR22	Universal	I	-0.179
T16-783	MyGo	BasePurifier	Locarno	NR22	Universal	S	-0.004
T16-789	MyGo	BasePurifier	Locarno	NR22	Universal	I	-0.123
T16-808	MyGo	BasePurifier	Locarno	NR22	Universal	I	-0.318
T17-015	MyGo	BasePurifier	Locarno	NR22	Universal	S	-0.004
T17-051	MyGo	BasePurifier	Locarno	NR22	Universal	S	-0.002
T17-087	MyGo	BasePurifier	Locarno	NR22	Universal	I	-0.345
T17-096	MyGo	BasePurifier	Locarno	NR22	Universal	I	-0.307
T16-041	MyGo	BasePurifier	Locarno	NR24	Universal	I	-0.206
T16-084	MyGo	BasePurifier	Locarno	NR24	Universal	I	-0.235
T16-123	MyGo	BasePurifier	Locarno	NR24	Universal	I	-0.198
T16-184	MyGo	BasePurifier	Locarno	NR24	Universal	I	-0.251
T16-192	MyGo	BasePurifier	Locarno	NR24	Universal	I	-0.306
T16-205	MyGo	BasePurifier	Locarno	NR24	Universal	S	-0.025
T16-209	MyGo	BasePurifier	Locarno	NR24	Universal	I	-0.404
T16-226	MyGo	BasePurifier	Locarno	NR24	Universal	I	-0.346
T16-260	MyGo	BasePurifier	Locarno	NR24	Universal	S	-0.039
T16-264	MyGo	BasePurifier	Locarno	NR24	Universal	I	-0.214
T16-274	MyGo	BasePurifier	Locarno	NR24	Universal	I	-0.186
T16-284	MyGo	BasePurifier	Locarno	NR24	Universal	S	-0.013
T16-295	MyGo	BasePurifier	Locarno	NR24	Universal	I	-0.124
T16-338	MyGo	BasePurifier	Locarno	NR24	Universal	I	-0.171
T16-348	MyGo	BasePurifier	Locarno	NR24	Universal	I	-0.195
T16-351	MyGo	BasePurifier	Locarno	NR24	Universal	I	-0.26
T16-410	MyGo	BasePurifier	Locarno	NR24	Universal	I	-0.1
T16-414	MyGo	BasePurifier	Locarno	NR24	Universal	I	-0.339
T16-434	MyGo	BasePurifier	Locarno	NR24	Universal	I	-0.186
T16-446	MyGo	BasePurifier	Locarno	NR24	Universal	S	-0.041
T16-448	MyGo	BasePurifier	Locarno	NR24	Universal	I	-0.315
T16-454	MyGo	BasePurifier	Locarno	NR24	Universal	S	-0.045
T16-459	MyGo	BasePurifier	Locarno	NR24	Universal	I	-0.219
T16-523	MyGo	BasePurifier	Locarno	NR24	Universal	I	-0.259
T16-556	MyGo	BasePurifier	Locarno	NR24	Universal	S	-0.006
T16-567	MyGo	BasePurifier	Locarno	NR24	Universal	S	-0.01
T16-594	MyGo	BasePurifier	Locarno	NR24	Universal	S	-0.003
T16-603	MyGo	BasePurifier	Locarno	NR24	Universal	S	-0.009
T16-609	MyGo	BasePurifier	Locarno	NR24	Universal	I	-0.094
T16-611	MyGo	BasePurifier	Locarno	NR24	Universal	S	-0.039
T16-683	MyGo	BasePurifier	Locarno	NR24	Universal	I	-0.193
T16-700	MyGo	BasePurifier	Locarno	NR24	Universal	I	-0.156
T16-743	MyGo	BasePurifier	Locarno	NR24	Universal	I	-0.339
T16-783	MyGo	BasePurifier	Locarno	NR24	Universal	S	-0.015
T16-789	MyGo	BasePurifier	Locarno	NR24	Universal	I	-0.157
T16-808	MyGo	BasePurifier	Locarno	NR24	Universal	I	-0.321
T17-015	MyGo	BasePurifier	Locarno	NR24	Universal	S	0
T17-051	MyGo	BasePurifier	Locarno	NR24	Universal	S	-0.007
T17-087	MyGo	BasePurifier	Locarno	NR24	Universal	I	-0.38
T17-096	MyGo	BasePurifier	Locarno	NR24	Universal	I	-0.36
T16-041	MyGo	BasePurifier	Locarno	MONO27	Universal	I	-0.15
T16-084	MyGo	BasePurifier	Locarno	MONO27	Universal	I	-0.271
T16-123	MyGo	BasePurifier	Locarno	MONO27	Universal	I	-0.054
T16-184	MyGo	BasePurifier	Locarno	MONO27	Universal	I	-0.207
T16-192	MyGo	BasePurifier	Locarno	MONO27	Universal	I	-0.305
T16-205	MyGo	BasePurifier	Locarno	MONO27	Universal	S	-0.019
T16-209	MyGo	BasePurifier	Locarno	MONO27	Universal	I	-0.484
T16-226	MyGo	BasePurifier	Locarno	MONO27	Universal	I	-0.306
T16-260	MyGo	BasePurifier	Locarno	MONO27	Universal	S	-0.006
T16-264	MyGo	BasePurifier	Locarno	MONO27	Universal	I	-0.105
T16-274	MyGo	BasePurifier	Locarno	MONO27	Universal	I	-0.122
T16-284	MyGo	BasePurifier	Locarno	MONO27	Universal	S	-0.014
T16-295	MyGo	BasePurifier	Locarno	MONO27	Universal	I	-0.124
T16-338	MyGo	BasePurifier	Locarno	MONO27	Universal	I	-0.298
T16-348	MyGo	BasePurifier	Locarno	MONO27	Universal	I	-0.13
T16-351	MyGo	BasePurifier	Locarno	MONO27	Universal	I	-0.113
T16-410	MyGo	BasePurifier	Locarno	MONO27	Universal	I	-0.122
T16-414	MyGo	BasePurifier	Locarno	MONO27	Universal	I	-0.393
T16-434	MyGo	BasePurifier	Locarno	MONO27	Universal	I	-0.23
T16-446	MyGo	BasePurifier	Locarno	MONO27	Universal	S	-0.008
T16-448	MyGo	BasePurifier	Locarno	MONO27	Universal	I	-0.383
T16-454	MyGo	BasePurifier	Locarno	MONO27	Universal	S	-0.011
T16-459	MyGo	BasePurifier	Locarno	MONO27	Universal	I	-0.164
T16-523	MyGo	BasePurifier	Locarno	MONO27	Universal	I	-0.242
T16-556	MyGo	BasePurifier	Locarno	MONO27	Universal	S	-0.006
T16-567	MyGo	BasePurifier	Locarno	MONO27	Universal	S	-0.01
T16-594	MyGo	BasePurifier	Locarno	MONO27	Universal	S	-0.015
T16-603	MyGo	BasePurifier	Locarno	MONO27	Universal	S	-0.031
T16-609	MyGo	BasePurifier	Locarno	MONO27	Universal	I	-0.129
T16-611	MyGo	BasePurifier	Locarno	MONO27	Universal	S	-0.014
T16-683	MyGo	BasePurifier	Locarno	MONO27	Universal	I	-0.292
T16-700	MyGo	BasePurifier	Locarno	MONO27	Universal	I	-0.242
T16-743	MyGo	BasePurifier	Locarno	MONO27	Universal	I	-0.407
T16-783	MyGo	BasePurifier	Locarno	MONO27	Universal	S	0
T16-789	MyGo	BasePurifier	Locarno	MONO27	Universal	I	-0.166
T16-808	MyGo	BasePurifier	Locarno	MONO27	Universal	I	-0.343
T17-015	MyGo	BasePurifier	Locarno	MONO27	Universal	S	0
T17-051	MyGo	BasePurifier	Locarno	MONO27	Universal	S	0
T17-087	MyGo	BasePurifier	Locarno	MONO27	Universal	I	-0.273
T17-096	MyGo	BasePurifier	Locarno	MONO27	Universal	I	-0.231
T16-041	MyGo	BaseRelease	Locarno	BAT25	Universal	I	-0.122
T16-084	MyGo	BaseRelease	Locarno	BAT25	Universal	I	-0.281
T16-123	MyGo	BaseRelease	Locarno	BAT25	Universal	I	-0.182
T16-184	MyGo	BaseRelease	Locarno	BAT25	Universal	I	-0.121
T16-192	MyGo	BaseRelease	Locarno	BAT25	Universal	I	-0.401
T16-205	MyGo	BaseRelease	Locarno	BAT25	Universal	S	-0.054
T16-209	MyGo	BaseRelease	Locarno	BAT25	Universal	I	-0.295
T16-226	MyGo	BaseRelease	Locarno	BAT25	Universal	I	-0.371
T16-260	MyGo	BaseRelease	Locarno	BAT25	Universal	S	-0.097
T16-264	MyGo	BaseRelease	Locarno	BAT25	Universal	I	-0.258
T16-274	MyGo	BaseRelease	Locarno	BAT25	Universal	I	-0.148
T16-284	MyGo	BaseRelease	Locarno	BAT25	Universal	S	-0.015
T16-295	MyGo	BaseRelease	Locarno	BAT25	Universal	I	-0.275
T16-338	MyGo	BaseRelease	Locarno	BAT25	Universal	I	-0.274
T16-348	MyGo	BaseRelease	Locarno	BAT25	Universal	I	-0.13
T16-351	MyGo	BaseRelease	Locarno	BAT25	Universal	I	-0.244
T16-410	MyGo	BaseRelease	Locarno	BAT25	Universal	I	-0.246
T16-414	MyGo	BaseRelease	Locarno	BAT25	Universal	I	-0.271
T16-434	MyGo	BaseRelease	Locarno	BAT25	Universal	I	-0.207
T16-446	MyGo	BaseRelease	Locarno	BAT25	Universal	S	-0.07
T16-448	MyGo	BaseRelease	Locarno	BAT25	Universal	I	-0.334
T16-454	MyGo	BaseRelease	Locarno	BAT25	Universal	S	-0.014
T16-459	MyGo	BaseRelease	Locarno	BAT25	Universal	I	-0.205
T16-523	MyGo	BaseRelease	Locarno	BAT25	Universal	I	-0.382
T16-556	MyGo	BaseRelease	Locarno	BAT25	Universal	S	-0.047
T16-567	MyGo	BaseRelease	Locarno	BAT25	Universal	S	-0.009
T16-594	MyGo	BaseRelease	Locarno	BAT25	Universal	S	-0.06
T16-603	MyGo	BaseRelease	Locarno	BAT25	Universal	S	-0.071
T16-609	MyGo	BaseRelease	Locarno	BAT25	Universal	I	-0.212
T16-611	MyGo	BaseRelease	Locarno	BAT25	Universal	S	-0.059
T16-683	MyGo	BaseRelease	Locarno	BAT25	Universal	I	-0.14
T16-700	MyGo	BaseRelease	Locarno	BAT25	Universal	I	-0.241
T16-743	MyGo	BaseRelease	Locarno	BAT25	Universal	I	-0.24
T16-783	MyGo	BaseRelease	Locarno	BAT25	Universal	S	-0.011
T16-789	MyGo	BaseRelease	Locarno	BAT25	Universal	I	-0.198
T16-808	MyGo	BaseRelease	Locarno	BAT25	Universal	I	-0.366
T17-015	MyGo	BaseRelease	Locarno	BAT25	Universal	S	-0.016
T17-051	MyGo	BaseRelease	Locarno	BAT25	Universal	S	-0.013
T17-087	MyGo	BaseRelease	Locarno	BAT25	Universal	I	-0.365
T17-096	MyGo	BaseRelease	Locarno	BAT25	Universal	I	-0.201
T16-041	MyGo	BaseRelease	Locarno	BAT26	Universal	I	-0.26
T16-084	MyGo	BaseRelease	Locarno	BAT26	Universal	I	-0.12
T16-123	MyGo	BaseRelease	Locarno	BAT26	Universal	I	-0.366
T16-184	MyGo	BaseRelease	Locarno	BAT26	Universal	I	-0.259
T16-192	MyGo	BaseRelease	Locarno	BAT26	Universal	I	-0.542
T16-205	MyGo	BaseRelease	Locarno	BAT26	Universal	S	-0.001
T16-209	MyGo	BaseRelease	Locarno	BAT26	Universal	I	-0.481
T16-226	MyGo	BaseRelease	Locarno	BAT26	Universal	I	-0.436
T16-260	MyGo	BaseRelease	Locarno	BAT26	Universal	S	-0.052
T16-264	MyGo	BaseRelease	Locarno	BAT26	Universal	I	-0.312
T16-274	MyGo	BaseRelease	Locarno	BAT26	Universal	I	-0.145
T16-284	MyGo	BaseRelease	Locarno	BAT26	Universal	S	-0.017
T16-295	MyGo	BaseRelease	Locarno	BAT26	Universal	I	-0.311
T16-338	MyGo	BaseRelease	Locarno	BAT26	Universal	I	-0.468
T16-348	MyGo	BaseRelease	Locarno	BAT26	Universal	I	-0.383
T16-351	MyGo	BaseRelease	Locarno	BAT26	Universal	I	-0.376
T16-410	MyGo	BaseRelease	Locarno	BAT26	Universal	I	-0.346
T16-414	MyGo	BaseRelease	Locarno	BAT26	Universal	I	-0.484
T16-434	MyGo	BaseRelease	Locarno	BAT26	Universal	I	-0.444
T16-446	MyGo	BaseRelease	Locarno	BAT26	Universal	S	-0.03
T16-448	MyGo	BaseRelease	Locarno	BAT26	Universal	I	-0.507
T16-454	MyGo	BaseRelease	Locarno	BAT26	Universal	S	-0.003
T16-459	MyGo	BaseRelease	Locarno	BAT26	Universal	I	-0.306
T16-523	MyGo	BaseRelease	Locarno	BAT26	Universal	I	-0.506
T16-556	MyGo	BaseRelease	Locarno	BAT26	Universal	S	-0.038
T16-567	MyGo	BaseRelease	Locarno	BAT26	Universal	S	-0.013
T16-594	MyGo	BaseRelease	Locarno	BAT26	Universal	S	-0.041
T16-603	MyGo	BaseRelease	Locarno	BAT26	Universal	S	-0.046
T16-609	MyGo	BaseRelease	Locarno	BAT26	Universal	I	-0.207
T16-611	MyGo	BaseRelease	Locarno	BAT26	Universal	S	-0.022
T16-683	MyGo	BaseRelease	Locarno	BAT26	Universal	I	-0.502
T16-700	MyGo	BaseRelease	Locarno	BAT26	Universal	I	-0.454
T16-743	MyGo	BaseRelease	Locarno	BAT26	Universal	I	-0.28
T16-783	MyGo	BaseRelease	Locarno	BAT26	Universal	S	-0.022
T16-789	MyGo	BaseRelease	Locarno	BAT26	Universal	I	-0.31
T16-808	MyGo	BaseRelease	Locarno	BAT26	Universal	I	-0.558
T17-015	MyGo	BaseRelease	Locarno	BAT26	Universal	S	-0.015
T17-051	MyGo	BaseRelease	Locarno	BAT26	Universal	S	-0.021
T17-087	MyGo	BaseRelease	Locarno	BAT26	Universal	I	-0.539
T17-096	MyGo	BaseRelease	Locarno	BAT26	Universal	I	-0.408
T16-041	MyGo	BaseRelease	Locarno	NR22	Universal	I	-0.105
T16-084	MyGo	BaseRelease	Locarno	NR22	Universal	I	-0.166
T16-123	MyGo	BaseRelease	Locarno	NR22	Universal	I	-0.218
T16-184	MyGo	BaseRelease	Locarno	NR22	Universal	I	-0.291
T16-192	MyGo	BaseRelease	Locarno	NR22	Universal	I	-0.175
T16-205	MyGo	BaseRelease	Locarno	NR22	Universal	S	-0.005
T16-209	MyGo	BaseRelease	Locarno	NR22	Universal	I	-0.253
T16-226	MyGo	BaseRelease	Locarno	NR22	Universal	I	-0.153
T16-260	MyGo	BaseRelease	Locarno	NR22	Universal	S	-0.003
T16-264	MyGo	BaseRelease	Locarno	NR22	Universal	I	-0.222
T16-274	MyGo	BaseRelease	Locarno	NR22	Universal	I	-0.106
T16-284	MyGo	BaseRelease	Locarno	NR22	Universal	S	-0.003
T16-295	MyGo	BaseRelease	Locarno	NR22	Universal	I	-0.188
T16-338	MyGo	BaseRelease	Locarno	NR22	Universal	I	-0.212
T16-348	MyGo	BaseRelease	Locarno	NR22	Universal	I	-0.121
T16-351	MyGo	BaseRelease	Locarno	NR22	Universal	I	-0.158
T16-410	MyGo	BaseRelease	Locarno	NR22	Universal	I	-0.138
T16-414	MyGo	BaseRelease	Locarno	NR22	Universal	I	-0.201
T16-434	MyGo	BaseRelease	Locarno	NR22	Universal	I	-0.248
T16-446	MyGo	BaseRelease	Locarno	NR22	Universal	S	-0.004
T16-448	MyGo	BaseRelease	Locarno	NR22	Universal	I	-0.233
T16-454	MyGo	BaseRelease	Locarno	NR22	Universal	S	-0.004
T16-459	MyGo	BaseRelease	Locarno	NR22	Universal	I	-0.193
T16-523	MyGo	BaseRelease	Locarno	NR22	Universal	I	-0.169
T16-556	MyGo	BaseRelease	Locarno	NR22	Universal	S	-0.006
T16-567	MyGo	BaseRelease	Locarno	NR22	Universal	S	-0.029
T16-594	MyGo	BaseRelease	Locarno	NR22	Universal	S	-0.009
T16-603	MyGo	BaseRelease	Locarno	NR22	Universal	S	-0.007
T16-609	MyGo	BaseRelease	Locarno	NR22	Universal	I	-0.041
T16-611	MyGo	BaseRelease	Locarno	NR22	Universal	S	-0.008
T16-683	MyGo	BaseRelease	Locarno	NR22	Universal	I	-0.092
T16-700	MyGo	BaseRelease	Locarno	NR22	Universal	I	-0.176
T16-743	MyGo	BaseRelease	Locarno	NR22	Universal	I	-0.179
T16-783	MyGo	BaseRelease	Locarno	NR22	Universal	S	-0.004
T16-789	MyGo	BaseRelease	Locarno	NR22	Universal	I	-0.126
T16-808	MyGo	BaseRelease	Locarno	NR22	Universal	I	-0.337
T17-015	MyGo	BaseRelease	Locarno	NR22	Universal	S	-0.005
T17-051	MyGo	BaseRelease	Locarno	NR22	Universal	S	-0.003
T17-087	MyGo	BaseRelease	Locarno	NR22	Universal	I	-0.337
T17-096	MyGo	BaseRelease	Locarno	NR22	Universal	I	-0.304
T16-041	MyGo	BaseRelease	Locarno	NR24	Universal	I	-0.152
T16-084	MyGo	BaseRelease	Locarno	NR24	Universal	I	-0.257
T16-123	MyGo	BaseRelease	Locarno	NR24	Universal	I	-0.225
T16-184	MyGo	BaseRelease	Locarno	NR24	Universal	I	-0.304
T16-192	MyGo	BaseRelease	Locarno	NR24	Universal	I	-0.404
T16-205	MyGo	BaseRelease	Locarno	NR24	Universal	S	-0.004
T16-209	MyGo	BaseRelease	Locarno	NR24	Universal	I	-0.393
T16-226	MyGo	BaseRelease	Locarno	NR24	Universal	I	-0.344
T16-260	MyGo	BaseRelease	Locarno	NR24	Universal	S	-0.046
T16-264	MyGo	BaseRelease	Locarno	NR24	Universal	I	-0.229
T16-274	MyGo	BaseRelease	Locarno	NR24	Universal	I	-0.221
T16-284	MyGo	BaseRelease	Locarno	NR24	Universal	S	-0.002
T16-295	MyGo	BaseRelease	Locarno	NR24	Universal	I	-0.152
T16-338	MyGo	BaseRelease	Locarno	NR24	Universal	I	-0.189
T16-348	MyGo	BaseRelease	Locarno	NR24	Universal	I	-0.235
T16-351	MyGo	BaseRelease	Locarno	NR24	Universal	I	-0.296
T16-410	MyGo	BaseRelease	Locarno	NR24	Universal	I	-0.122
T16-414	MyGo	BaseRelease	Locarno	NR24	Universal	I	-0.449
T16-434	MyGo	BaseRelease	Locarno	NR24	Universal	I	-0.193
T16-446	MyGo	BaseRelease	Locarno	NR24	Universal	S	-0.04
T16-448	MyGo	BaseRelease	Locarno	NR24	Universal	I	-0.324
T16-454	MyGo	BaseRelease	Locarno	NR24	Universal	S	-0.02
T16-459	MyGo	BaseRelease	Locarno	NR24	Universal	I	-0.283
T16-523	MyGo	BaseRelease	Locarno	NR24	Universal	I	-0.257
T16-556	MyGo	BaseRelease	Locarno	NR24	Universal	S	-0.009
T16-567	MyGo	BaseRelease	Locarno	NR24	Universal	S	0
T16-594	MyGo	BaseRelease	Locarno	NR24	Universal	S	-0.018
T16-603	MyGo	BaseRelease	Locarno	NR24	Universal	S	-0.015
T16-609	MyGo	BaseRelease	Locarno	NR24	Universal	I	-0.113
T16-611	MyGo	BaseRelease	Locarno	NR24	Universal	S	-0.03
T16-683	MyGo	BaseRelease	Locarno	NR24	Universal	I	-0.19
T16-700	MyGo	BaseRelease	Locarno	NR24	Universal	I	-0.227
T16-743	MyGo	BaseRelease	Locarno	NR24	Universal	I	-0.347
T16-783	MyGo	BaseRelease	Locarno	NR24	Universal	S	-0.014
T16-789	MyGo	BaseRelease	Locarno	NR24	Universal	I	-0.157
T16-808	MyGo	BaseRelease	Locarno	NR24	Universal	I	-0.354
T17-015	MyGo	BaseRelease	Locarno	NR24	Universal	S	0
T17-051	MyGo	BaseRelease	Locarno	NR24	Universal	S	-0.008
T17-087	MyGo	BaseRelease	Locarno	NR24	Universal	I	-0.386
T17-096	MyGo	BaseRelease	Locarno	NR24	Universal	I	-0.392
T16-041	MyGo	BaseRelease	Locarno	MONO27	Universal	I	-0.153
T16-084	MyGo	BaseRelease	Locarno	MONO27	Universal	I	-0.213
T16-123	MyGo	BaseRelease	Locarno	MONO27	Universal	I	-0.048
T16-184	MyGo	BaseRelease	Locarno	MONO27	Universal	I	-0.198
T16-192	MyGo	BaseRelease	Locarno	MONO27	Universal	I	-0.322
T16-205	MyGo	BaseRelease	Locarno	MONO27	Universal	S	-0.004
T16-209	MyGo	BaseRelease	Locarno	MONO27	Universal	I	-0.523
T16-226	MyGo	BaseRelease	Locarno	MONO27	Universal	I	-0.34
T16-260	MyGo	BaseRelease	Locarno	MONO27	Universal	S	-0.026
T16-264	MyGo	BaseRelease	Locarno	MONO27	Universal	I	-0.218
T16-274	MyGo	BaseRelease	Locarno	MONO27	Universal	I	-0.182
T16-284	MyGo	BaseRelease	Locarno	MONO27	Universal	S	-0.001
T16-295	MyGo	BaseRelease	Locarno	MONO27	Universal	I	-0.157
T16-338	MyGo	BaseRelease	Locarno	MONO27	Universal	I	-0.304
T16-348	MyGo	BaseRelease	Locarno	MONO27	Universal	I	-0.143
T16-351	MyGo	BaseRelease	Locarno	MONO27	Universal	I	-0.135
T16-410	MyGo	BaseRelease	Locarno	MONO27	Universal	I	-0.154
T16-414	MyGo	BaseRelease	Locarno	MONO27	Universal	I	-0.477
T16-434	MyGo	BaseRelease	Locarno	MONO27	Universal	I	-0.237
T16-446	MyGo	BaseRelease	Locarno	MONO27	Universal	S	-0.007
T16-448	MyGo	BaseRelease	Locarno	MONO27	Universal	I	-0.401
T16-454	MyGo	BaseRelease	Locarno	MONO27	Universal	S	0
T16-459	MyGo	BaseRelease	Locarno	MONO27	Universal	I	-0.201
T16-523	MyGo	BaseRelease	Locarno	MONO27	Universal	I	-0.22
T16-556	MyGo	BaseRelease	Locarno	MONO27	Universal	S	-0.003
T16-567	MyGo	BaseRelease	Locarno	MONO27	Universal	S	0
T16-594	MyGo	BaseRelease	Locarno	MONO27	Universal	S	-0.017
T16-603	MyGo	BaseRelease	Locarno	MONO27	Universal	S	-0.029
T16-609	MyGo	BaseRelease	Locarno	MONO27	Universal	I	-0.151
T16-611	MyGo	BaseRelease	Locarno	MONO27	Universal	S	-0.008
T16-683	MyGo	BaseRelease	Locarno	MONO27	Universal	I	-0.304
T16-700	MyGo	BaseRelease	Locarno	MONO27	Universal	I	-0.282
T16-743	MyGo	BaseRelease	Locarno	MONO27	Universal	I	-0.435
T16-783	MyGo	BaseRelease	Locarno	MONO27	Universal	S	0
T16-789	MyGo	BaseRelease	Locarno	MONO27	Universal	I	-0.195
T16-808	MyGo	BaseRelease	Locarno	MONO27	Universal	I	-0.417
T17-015	MyGo	BaseRelease	Locarno	MONO27	Universal	S	-0.001
T17-051	MyGo	BaseRelease	Locarno	MONO27	Universal	S	-0.007
T17-087	MyGo	BaseRelease	Locarno	MONO27	Universal	I	-0.282
T17-096	MyGo	BaseRelease	Locarno	MONO27	Universal	I	-0.245
T16-041	MyGo	BasePurifier	Locarno	BAT25	Paired	I	-0.089
T16-084	MyGo	BasePurifier	Locarno	BAT25	Paired	I	-0.192
T16-123	MyGo	BasePurifier	Locarno	BAT25	Paired	I	-0.131
T16-184	MyGo	BasePurifier	Locarno	BAT25	Paired	I	-0.05
T16-192	MyGo	BasePurifier	Locarno	BAT25	Paired	I	-0.248
T16-205	MyGo	BasePurifier	Locarno	BAT25	Paired	S	-0.032
T16-209	MyGo	BasePurifier	Locarno	BAT25	Paired	I	-0.265
T16-226	MyGo	BasePurifier	Locarno	BAT25	Paired	I	-0.331
T16-260	MyGo	BasePurifier	Locarno	BAT25	Paired	S	-0.013
T16-264	MyGo	BasePurifier	Locarno	BAT25	Paired	I	-0.197
T16-274	MyGo	BasePurifier	Locarno	BAT25	Paired	I	-0.09
T16-284	MyGo	BasePurifier	Locarno	BAT25	Paired	S	0
T16-295	MyGo	BasePurifier	Locarno	BAT25	Paired	I	-0.2
T16-338	MyGo	BasePurifier	Locarno	BAT25	Paired	I	-0.265
T16-348	MyGo	BasePurifier	Locarno	BAT25	Paired	I	-0.091
T16-351	MyGo	BasePurifier	Locarno	BAT25	Paired	I	-0.221
T16-410	MyGo	BasePurifier	Locarno	BAT25	Paired	I	-0.162
T16-414	MyGo	BasePurifier	Locarno	BAT25	Paired	I	-0.254
T16-434	MyGo	BasePurifier	Locarno	BAT25	Paired	I	-0.194
T16-446	MyGo	BasePurifier	Locarno	BAT25	Paired	S	-0.015
T16-448	MyGo	BasePurifier	Locarno	BAT25	Paired	I	-0.289
T16-454	MyGo	BasePurifier	Locarno	BAT25	Paired	S	-0.01
T16-459	MyGo	BasePurifier	Locarno	BAT25	Paired	I	-0.146
T16-523	MyGo	BasePurifier	Locarno	BAT25	Paired	I	-0.331
T16-556	MyGo	BasePurifier	Locarno	BAT25	Paired	S	0
T16-567	MyGo	BasePurifier	Locarno	BAT25	Paired	S	0
T16-594	MyGo	BasePurifier	Locarno	BAT25	Paired	S	0
T16-603	MyGo	BasePurifier	Locarno	BAT25	Paired	S	-0.001
T16-609	MyGo	BasePurifier	Locarno	BAT25	Paired	I	-0.188
T16-611	MyGo	BasePurifier	Locarno	BAT25	Paired	S	-0.002
T16-683	MyGo	BasePurifier	Locarno	BAT25	Paired	I	-0.109
T16-700	MyGo	BasePurifier	Locarno	BAT25	Paired	I	-0.205
T16-743	MyGo	BasePurifier	Locarno	BAT25	Paired	I	-0.247
T16-783	MyGo	BasePurifier	Locarno	BAT25	Paired	S	-0.008
T16-789	MyGo	BasePurifier	Locarno	BAT25	Paired	I	-0.206
T16-808	MyGo	BasePurifier	Locarno	BAT25	Paired	I	-0.332
T17-015	MyGo	BasePurifier	Locarno	BAT25	Paired	S	0
T17-051	MyGo	BasePurifier	Locarno	BAT25	Paired	S	-0.005
T17-087	MyGo	BasePurifier	Locarno	BAT25	Paired	I	-0.362
T17-096	MyGo	BasePurifier	Locarno	BAT25	Paired	I	-0.217
T16-041	MyGo	BasePurifier	Locarno	BAT26	Paired	I	-0.347
T16-084	MyGo	BasePurifier	Locarno	BAT26	Paired	I	-0.153
T16-123	MyGo	BasePurifier	Locarno	BAT26	Paired	I	-0.391
T16-184	MyGo	BasePurifier	Locarno	BAT26	Paired	I	-0.289
T16-192	MyGo	BasePurifier	Locarno	BAT26	Paired	I	-0.088
T16-205	MyGo	BasePurifier	Locarno	BAT26	Paired	S	-0.018
T16-209	MyGo	BasePurifier	Locarno	BAT26	Paired	I	-0.59
T16-226	MyGo	BasePurifier	Locarno	BAT26	Paired	I	-0.373
T16-260	MyGo	BasePurifier	Locarno	BAT26	Paired	S	-0.014
T16-264	MyGo	BasePurifier	Locarno	BAT26	Paired	I	-0.273
T16-274	MyGo	BasePurifier	Locarno	BAT26	Paired	I	-0.138
T16-284	MyGo	BasePurifier	Locarno	BAT26	Paired	S	-0.022
T16-295	MyGo	BasePurifier	Locarno	BAT26	Paired	I	-0.276
T16-338	MyGo	BasePurifier	Locarno	BAT26	Paired	I	-0.467
T16-348	MyGo	BasePurifier	Locarno	BAT26	Paired	I	-0.419
T16-351	MyGo	BasePurifier	Locarno	BAT26	Paired	I	-0.375
T16-410	MyGo	BasePurifier	Locarno	BAT26	Paired	I	-0.349
T16-414	MyGo	BasePurifier	Locarno	BAT26	Paired	I	-0.49
T16-434	MyGo	BasePurifier	Locarno	BAT26	Paired	I	-0.436
T16-446	MyGo	BasePurifier	Locarno	BAT26	Paired	S	-0.013
T16-448	MyGo	BasePurifier	Locarno	BAT26	Paired	I	-0.539
T16-454	MyGo	BasePurifier	Locarno	BAT26	Paired	S	-0.039
T16-459	MyGo	BasePurifier	Locarno	BAT26	Paired	I	-0.369
T16-523	MyGo	BasePurifier	Locarno	BAT26	Paired	I	-0.481
T16-556	MyGo	BasePurifier	Locarno	BAT26	Paired	S	-0.016
T16-567	MyGo	BasePurifier	Locarno	BAT26	Paired	S	-0.001
T16-594	MyGo	BasePurifier	Locarno	BAT26	Paired	S	-0.005
T16-603	MyGo	BasePurifier	Locarno	BAT26	Paired	S	-0.01
T16-609	MyGo	BasePurifier	Locarno	BAT26	Paired	I	-0.232
T16-611	MyGo	BasePurifier	Locarno	BAT26	Paired	S	-0.04
T16-683	MyGo	BasePurifier	Locarno	BAT26	Paired	I	-0.525
T16-700	MyGo	BasePurifier	Locarno	BAT26	Paired	I	-0.454
T16-743	MyGo	BasePurifier	Locarno	BAT26	Paired	I	-0.302
T16-783	MyGo	BasePurifier	Locarno	BAT26	Paired	S	-0.005
T16-789	MyGo	BasePurifier	Locarno	BAT26	Paired	I	-0.389
T16-808	MyGo	BasePurifier	Locarno	BAT26	Paired	I	-0.455
T17-015	MyGo	BasePurifier	Locarno	BAT26	Paired	S	-0.003
T17-051	MyGo	BasePurifier	Locarno	BAT26	Paired	S	0
T17-087	MyGo	BasePurifier	Locarno	BAT26	Paired	I	-0.54
T17-096	MyGo	BasePurifier	Locarno	BAT26	Paired	I	-0.487
T16-041	MyGo	BasePurifier	Locarno	NR22	Paired	I	-0.197
T16-084	MyGo	BasePurifier	Locarno	NR22	Paired	I	-0.268
T16-123	MyGo	BasePurifier	Locarno	NR22	Paired	I	-0.322
T16-184	MyGo	BasePurifier	Locarno	NR22	Paired	I	-0.339
T16-192	MyGo	BasePurifier	Locarno	NR22	Paired	I	-0.133
T16-205	MyGo	BasePurifier	Locarno	NR22	Paired	S	-0.001
T16-209	MyGo	BasePurifier	Locarno	NR22	Paired	I	-0.429
T16-226	MyGo	BasePurifier	Locarno	NR22	Paired	I	-0.241
T16-260	MyGo	BasePurifier	Locarno	NR22	Paired	S	-0.006
T16-264	MyGo	BasePurifier	Locarno	NR22	Paired	I	-0.271
T16-274	MyGo	BasePurifier	Locarno	NR22	Paired	I	-0.162
T16-284	MyGo	BasePurifier	Locarno	NR22	Paired	S	-0.004
T16-295	MyGo	BasePurifier	Locarno	NR22	Paired	I	-0.227
T16-338	MyGo	BasePurifier	Locarno	NR22	Paired	I	-0.258
T16-348	MyGo	BasePurifier	Locarno	NR22	Paired	I	-0.196
T16-351	MyGo	BasePurifier	Locarno	NR22	Paired	I	-0.216
T16-410	MyGo	BasePurifier	Locarno	NR22	Paired	I	-0.19
T16-414	MyGo	BasePurifier	Locarno	NR22	Paired	I	-0.306
T16-434	MyGo	BasePurifier	Locarno	NR22	Paired	I	-0.326
T16-446	MyGo	BasePurifier	Locarno	NR22	Paired	S	-0.02
T16-448	MyGo	BasePurifier	Locarno	NR22	Paired	I	-0.341
T16-454	MyGo	BasePurifier	Locarno	NR22	Paired	S	-0.002
T16-459	MyGo	BasePurifier	Locarno	NR22	Paired	I	-0.271
T16-523	MyGo	BasePurifier	Locarno	NR22	Paired	I	-0.217
T16-556	MyGo	BasePurifier	Locarno	NR22	Paired	S	0
T16-567	MyGo	BasePurifier	Locarno	NR22	Paired	S	-0.005
T16-594	MyGo	BasePurifier	Locarno	NR22	Paired	S	-0.005
T16-603	MyGo	BasePurifier	Locarno	NR22	Paired	S	-0.003
T16-609	MyGo	BasePurifier	Locarno	NR22	Paired	I	-0.136
T16-611	MyGo	BasePurifier	Locarno	NR22	Paired	S	-0.003
T16-683	MyGo	BasePurifier	Locarno	NR22	Paired	I	-0.177
T16-700	MyGo	BasePurifier	Locarno	NR22	Paired	I	-0.322
T16-743	MyGo	BasePurifier	Locarno	NR22	Paired	I	-0.278
T16-783	MyGo	BasePurifier	Locarno	NR22	Paired	S	-0.012
T16-789	MyGo	BasePurifier	Locarno	NR22	Paired	I	-0.198
T16-808	MyGo	BasePurifier	Locarno	NR22	Paired	I	-0.428
T17-015	MyGo	BasePurifier	Locarno	NR22	Paired	S	0
T17-051	MyGo	BasePurifier	Locarno	NR22	Paired	S	-0.001
T17-087	MyGo	BasePurifier	Locarno	NR22	Paired	I	-0.445
T17-096	MyGo	BasePurifier	Locarno	NR22	Paired	I	-0.399
T16-041	MyGo	BasePurifier	Locarno	NR24	Paired	I	-0.213
T16-084	MyGo	BasePurifier	Locarno	NR24	Paired	I	-0.299
T16-123	MyGo	BasePurifier	Locarno	NR24	Paired	I	-0.225
T16-184	MyGo	BasePurifier	Locarno	NR24	Paired	I	-0.265
T16-192	MyGo	BasePurifier	Locarno	NR24	Paired	I	-0.321
T16-205	MyGo	BasePurifier	Locarno	NR24	Paired	S	-0.001
T16-209	MyGo	BasePurifier	Locarno	NR24	Paired	I	-0.487
T16-226	MyGo	BasePurifier	Locarno	NR24	Paired	I	-0.38
T16-260	MyGo	BasePurifier	Locarno	NR24	Paired	S	-0.004
T16-264	MyGo	BasePurifier	Locarno	NR24	Paired	I	-0.228
T16-274	MyGo	BasePurifier	Locarno	NR24	Paired	I	-0.179
T16-284	MyGo	BasePurifier	Locarno	NR24	Paired	S	0
T16-295	MyGo	BasePurifier	Locarno	NR24	Paired	I	-0.112
T16-338	MyGo	BasePurifier	Locarno	NR24	Paired	I	-0.174
T16-348	MyGo	BasePurifier	Locarno	NR24	Paired	I	-0.214
T16-351	MyGo	BasePurifier	Locarno	NR24	Paired	I	-0.282
T16-410	MyGo	BasePurifier	Locarno	NR24	Paired	I	-0.086
T16-414	MyGo	BasePurifier	Locarno	NR24	Paired	I	-0.368
T16-434	MyGo	BasePurifier	Locarno	NR24	Paired	I	-0.234
T16-446	MyGo	BasePurifier	Locarno	NR24	Paired	S	-0.001
T16-448	MyGo	BasePurifier	Locarno	NR24	Paired	I	-0.391
T16-454	MyGo	BasePurifier	Locarno	NR24	Paired	S	-0.017
T16-459	MyGo	BasePurifier	Locarno	NR24	Paired	I	-0.238
T16-523	MyGo	BasePurifier	Locarno	NR24	Paired	I	-0.284
T16-556	MyGo	BasePurifier	Locarno	NR24	Paired	S	0
T16-567	MyGo	BasePurifier	Locarno	NR24	Paired	S	0
T16-594	MyGo	BasePurifier	Locarno	NR24	Paired	S	-0.001
T16-603	MyGo	BasePurifier	Locarno	NR24	Paired	S	0
T16-609	MyGo	BasePurifier	Locarno	NR24	Paired	I	-0.099
T16-611	MyGo	BasePurifier	Locarno	NR24	Paired	S	-0.01
T16-683	MyGo	BasePurifier	Locarno	NR24	Paired	I	-0.23
T16-700	MyGo	BasePurifier	Locarno	NR24	Paired	I	-0.167
T16-743	MyGo	BasePurifier	Locarno	NR24	Paired	I	-0.404
T16-783	MyGo	BasePurifier	Locarno	NR24	Paired	S	-0.014
T16-789	MyGo	BasePurifier	Locarno	NR24	Paired	I	-0.193
T16-808	MyGo	BasePurifier	Locarno	NR24	Paired	I	-0.376
T17-015	MyGo	BasePurifier	Locarno	NR24	Paired	S	0
T17-051	MyGo	BasePurifier	Locarno	NR24	Paired	S	0
T17-087	MyGo	BasePurifier	Locarno	NR24	Paired	I	-0.432
T17-096	MyGo	BasePurifier	Locarno	NR24	Paired	I	-0.411
T16-041	MyGo	BasePurifier	Locarno	MONO27	Paired	I	-0.178
T16-084	MyGo	BasePurifier	Locarno	MONO27	Paired	I	-0.299
T16-123	MyGo	BasePurifier	Locarno	MONO27	Paired	I	-0.064
T16-184	MyGo	BasePurifier	Locarno	MONO27	Paired	I	-0.272
T16-192	MyGo	BasePurifier	Locarno	MONO27	Paired	I	-0.352
T16-205	MyGo	BasePurifier	Locarno	MONO27	Paired	S	0
T16-209	MyGo	BasePurifier	Locarno	MONO27	Paired	I	-0.551
T16-226	MyGo	BasePurifier	Locarno	MONO27	Paired	I	-0.41
T16-260	MyGo	BasePurifier	Locarno	MONO27	Paired	S	-0.028
T16-264	MyGo	BasePurifier	Locarno	MONO27	Paired	I	-0.136
T16-274	MyGo	BasePurifier	Locarno	MONO27	Paired	I	-0.137
T16-284	MyGo	BasePurifier	Locarno	MONO27	Paired	S	-0.011
T16-295	MyGo	BasePurifier	Locarno	MONO27	Paired	I	-0.164
T16-338	MyGo	BasePurifier	Locarno	MONO27	Paired	I	-0.332
T16-348	MyGo	BasePurifier	Locarno	MONO27	Paired	I	-0.162
T16-351	MyGo	BasePurifier	Locarno	MONO27	Paired	I	-0.176
T16-410	MyGo	BasePurifier	Locarno	MONO27	Paired	I	-0.091
T16-414	MyGo	BasePurifier	Locarno	MONO27	Paired	I	-0.431
T16-434	MyGo	BasePurifier	Locarno	MONO27	Paired	I	-0.271
T16-446	MyGo	BasePurifier	Locarno	MONO27	Paired	S	-0.011
T16-448	MyGo	BasePurifier	Locarno	MONO27	Paired	I	-0.431
T16-454	MyGo	BasePurifier	Locarno	MONO27	Paired	S	-0.009
T16-459	MyGo	BasePurifier	Locarno	MONO27	Paired	I	-0.218
T16-523	MyGo	BasePurifier	Locarno	MONO27	Paired	I	-0.278
T16-556	MyGo	BasePurifier	Locarno	MONO27	Paired	S	-0.015
T16-567	MyGo	BasePurifier	Locarno	MONO27	Paired	S	-0.014
T16-594	MyGo	BasePurifier	Locarno	MONO27	Paired	S	-0.029
T16-603	MyGo	BasePurifier	Locarno	MONO27	Paired	S	0
T16-609	MyGo	BasePurifier	Locarno	MONO27	Paired	I	-0.13
T16-611	MyGo	BasePurifier	Locarno	MONO27	Paired	S	0
T16-683	MyGo	BasePurifier	Locarno	MONO27	Paired	I	-0.34
T16-700	MyGo	BasePurifier	Locarno	MONO27	Paired	I	-0.275
T16-743	MyGo	BasePurifier	Locarno	MONO27	Paired	I	-0.42
T16-783	MyGo	BasePurifier	Locarno	MONO27	Paired	S	-0.002
T16-789	MyGo	BasePurifier	Locarno	MONO27	Paired	I	-0.214
T16-808	MyGo	BasePurifier	Locarno	MONO27	Paired	I	-0.381
T17-015	MyGo	BasePurifier	Locarno	MONO27	Paired	S	-0.001
T17-051	MyGo	BasePurifier	Locarno	MONO27	Paired	S	-0.001
T17-087	MyGo	BasePurifier	Locarno	MONO27	Paired	I	-0.31
T17-096	MyGo	BasePurifier	Locarno	MONO27	Paired	I	-0.262
T16-041	MyGo	BaseRelease	Locarno	BAT25	Paired	I	-0.054
T16-084	MyGo	BaseRelease	Locarno	BAT25	Paired	I	-0.5
T16-123	MyGo	BaseRelease	Locarno	BAT25	Paired	I	-0.122
T16-184	MyGo	BaseRelease	Locarno	BAT25	Paired	I	-0.045
T16-192	MyGo	BaseRelease	Locarno	BAT25	Paired	I	-0.349
T16-205	MyGo	BaseRelease	Locarno	BAT25	Paired	S	-0.01
T16-209	MyGo	BaseRelease	Locarno	BAT25	Paired	I	-0.209
T16-226	MyGo	BaseRelease	Locarno	BAT25	Paired	I	-0.318
T16-260	MyGo	BaseRelease	Locarno	BAT25	Paired	S	-0.037
T16-264	MyGo	BaseRelease	Locarno	BAT25	Paired	I	-0.209
T16-274	MyGo	BaseRelease	Locarno	BAT25	Paired	I	-0.079
T16-284	MyGo	BaseRelease	Locarno	BAT25	Paired	S	-0.006
T16-295	MyGo	BaseRelease	Locarno	BAT25	Paired	I	-0.23
T16-338	MyGo	BaseRelease	Locarno	BAT25	Paired	I	-0.256
T16-348	MyGo	BaseRelease	Locarno	BAT25	Paired	I	-0.095
T16-351	MyGo	BaseRelease	Locarno	BAT25	Paired	I	-0.211
T16-410	MyGo	BaseRelease	Locarno	BAT25	Paired	I	-0.165
T16-414	MyGo	BaseRelease	Locarno	BAT25	Paired	I	-0.265
T16-434	MyGo	BaseRelease	Locarno	BAT25	Paired	I	-0.181
T16-446	MyGo	BaseRelease	Locarno	BAT25	Paired	S	-0.008
T16-448	MyGo	BaseRelease	Locarno	BAT25	Paired	I	-0.275
T16-454	MyGo	BaseRelease	Locarno	BAT25	Paired	S	-0.009
T16-459	MyGo	BaseRelease	Locarno	BAT25	Paired	I	-0.157
T16-523	MyGo	BaseRelease	Locarno	BAT25	Paired	I	-0.307
T16-556	MyGo	BaseRelease	Locarno	BAT25	Paired	S	0
T16-567	MyGo	BaseRelease	Locarno	BAT25	Paired	S	-0.01
T16-594	MyGo	BaseRelease	Locarno	BAT25	Paired	S	0
T16-603	MyGo	BaseRelease	Locarno	BAT25	Paired	S	-0.006
T16-609	MyGo	BaseRelease	Locarno	BAT25	Paired	I	-0.182
T16-611	MyGo	BaseRelease	Locarno	BAT25	Paired	S	0
T16-683	MyGo	BaseRelease	Locarno	BAT25	Paired	I	-0.081
T16-700	MyGo	BaseRelease	Locarno	BAT25	Paired	I	-0.198
T16-743	MyGo	BaseRelease	Locarno	BAT25	Paired	I	-0.237
T16-783	MyGo	BaseRelease	Locarno	BAT25	Paired	S	-0.009
T16-789	MyGo	BaseRelease	Locarno	BAT25	Paired	I	-0.199
T16-808	MyGo	BaseRelease	Locarno	BAT25	Paired	I	-0.367
T17-015	MyGo	BaseRelease	Locarno	BAT25	Paired	S	-0.014
T17-051	MyGo	BaseRelease	Locarno	BAT25	Paired	S	-0.004
T17-087	MyGo	BaseRelease	Locarno	BAT25	Paired	I	-0.351
T17-096	MyGo	BaseRelease	Locarno	BAT25	Paired	I	-0.208
T16-041	MyGo	BaseRelease	Locarno	BAT26	Paired	I	-0.252
T16-084	MyGo	BaseRelease	Locarno	BAT26	Paired	I	-0.075
T16-123	MyGo	BaseRelease	Locarno	BAT26	Paired	I	-0.428
T16-184	MyGo	BaseRelease	Locarno	BAT26	Paired	I	-0.288
T16-192	MyGo	BaseRelease	Locarno	BAT26	Paired	I	-0.163
T16-205	MyGo	BaseRelease	Locarno	BAT26	Paired	S	-0.003
T16-209	MyGo	BaseRelease	Locarno	BAT26	Paired	I	-0.576
T16-226	MyGo	BaseRelease	Locarno	BAT26	Paired	I	-0.421
T16-260	MyGo	BaseRelease	Locarno	BAT26	Paired	S	-0.02
T16-264	MyGo	BaseRelease	Locarno	BAT26	Paired	I	-0.286
T16-274	MyGo	BaseRelease	Locarno	BAT26	Paired	I	-0.999
T16-284	MyGo	BaseRelease	Locarno	BAT26	Paired	S	0
T16-295	MyGo	BaseRelease	Locarno	BAT26	Paired	I	-0.322
T16-338	MyGo	BaseRelease	Locarno	BAT26	Paired	I	-0.444
T16-348	MyGo	BaseRelease	Locarno	BAT26	Paired	I	-0.357
T16-351	MyGo	BaseRelease	Locarno	BAT26	Paired	I	-0.364
T16-410	MyGo	BaseRelease	Locarno	BAT26	Paired	I	-0.283
T16-414	MyGo	BaseRelease	Locarno	BAT26	Paired	I	-0.478
T16-434	MyGo	BaseRelease	Locarno	BAT26	Paired	I	-0.443
T16-446	MyGo	BaseRelease	Locarno	BAT26	Paired	S	-0.015
T16-448	MyGo	BaseRelease	Locarno	BAT26	Paired	I	-0.492
T16-454	MyGo	BaseRelease	Locarno	BAT26	Paired	S	0
T16-459	MyGo	BaseRelease	Locarno	BAT26	Paired	I	-0.289
T16-523	MyGo	BaseRelease	Locarno	BAT26	Paired	I	-0.473
T16-556	MyGo	BaseRelease	Locarno	BAT26	Paired	S	-0.001
T16-567	MyGo	BaseRelease	Locarno	BAT26	Paired	S	-0.001
T16-594	MyGo	BaseRelease	Locarno	BAT26	Paired	S	-0.001
T16-603	MyGo	BaseRelease	Locarno	BAT26	Paired	S	-0.001
T16-609	MyGo	BaseRelease	Locarno	BAT26	Paired	I	-0.155
T16-611	MyGo	BaseRelease	Locarno	BAT26	Paired	S	-0.005
T16-683	MyGo	BaseRelease	Locarno	BAT26	Paired	I	-0.516
T16-700	MyGo	BaseRelease	Locarno	BAT26	Paired	I	-0.449
T16-743	MyGo	BaseRelease	Locarno	BAT26	Paired	I	-0.295
T16-783	MyGo	BaseRelease	Locarno	BAT26	Paired	S	0
T16-789	MyGo	BaseRelease	Locarno	BAT26	Paired	I	-0.367
T16-808	MyGo	BaseRelease	Locarno	BAT26	Paired	I	-0.515
T17-015	MyGo	BaseRelease	Locarno	BAT26	Paired	S	0
T17-051	MyGo	BaseRelease	Locarno	BAT26	Paired	S	-0.001
T17-087	MyGo	BaseRelease	Locarno	BAT26	Paired	I	-0.507
T17-096	MyGo	BaseRelease	Locarno	BAT26	Paired	I	-0.407
T16-041	MyGo	BaseRelease	Locarno	NR22	Paired	I	-0.13
T16-084	MyGo	BaseRelease	Locarno	NR22	Paired	I	-0.259
T16-123	MyGo	BaseRelease	Locarno	NR22	Paired	I	-0.323
T16-184	MyGo	BaseRelease	Locarno	NR22	Paired	I	-0.379
T16-192	MyGo	BaseRelease	Locarno	NR22	Paired	I	-0.16
T16-205	MyGo	BaseRelease	Locarno	NR22	Paired	S	-0.001
T16-209	MyGo	BaseRelease	Locarno	NR22	Paired	I	-0.413
T16-226	MyGo	BaseRelease	Locarno	NR22	Paired	I	-0.228
T16-260	MyGo	BaseRelease	Locarno	NR22	Paired	S	0
T16-264	MyGo	BaseRelease	Locarno	NR22	Paired	I	-0.237
T16-274	MyGo	BaseRelease	Locarno	NR22	Paired	I	-0.149
T16-284	MyGo	BaseRelease	Locarno	NR22	Paired	S	-0.002
T16-295	MyGo	BaseRelease	Locarno	NR22	Paired	I	-0.207
T16-338	MyGo	BaseRelease	Locarno	NR22	Paired	I	-0.261
T16-348	MyGo	BaseRelease	Locarno	NR22	Paired	I	-0.183
T16-351	MyGo	BaseRelease	Locarno	NR22	Paired	I	-0.223
T16-410	MyGo	BaseRelease	Locarno	NR22	Paired	I	-0.195
T16-414	MyGo	BaseRelease	Locarno	NR22	Paired	I	-0.313
T16-434	MyGo	BaseRelease	Locarno	NR22	Paired	I	-0.341
T16-446	MyGo	BaseRelease	Locarno	NR22	Paired	S	-0.003
T16-448	MyGo	BaseRelease	Locarno	NR22	Paired	I	-0.336
T16-454	MyGo	BaseRelease	Locarno	NR22	Paired	S	-0.007
T16-459	MyGo	BaseRelease	Locarno	NR22	Paired	I	-0.28
T16-523	MyGo	BaseRelease	Locarno	NR22	Paired	I	-0.218
T16-556	MyGo	BaseRelease	Locarno	NR22	Paired	S	-0.007
T16-567	MyGo	BaseRelease	Locarno	NR22	Paired	S	-0.006
T16-594	MyGo	BaseRelease	Locarno	NR22	Paired	S	-0.001
T16-603	MyGo	BaseRelease	Locarno	NR22	Paired	S	-0.002
T16-609	MyGo	BaseRelease	Locarno	NR22	Paired	I	-0.156
T16-611	MyGo	BaseRelease	Locarno	NR22	Paired	S	0
T16-683	MyGo	BaseRelease	Locarno	NR22	Paired	I	-0.16
T16-700	MyGo	BaseRelease	Locarno	NR22	Paired	I	-0.328
T16-743	MyGo	BaseRelease	Locarno	NR22	Paired	I	-0.277
T16-783	MyGo	BaseRelease	Locarno	NR22	Paired	S	-0.009
T16-789	MyGo	BaseRelease	Locarno	NR22	Paired	I	-0.2
T16-808	MyGo	BaseRelease	Locarno	NR22	Paired	I	-0.481
T17-015	MyGo	BaseRelease	Locarno	NR22	Paired	S	0
T17-051	MyGo	BaseRelease	Locarno	NR22	Paired	S	-0.005
T17-087	MyGo	BaseRelease	Locarno	NR22	Paired	I	-0.433
T17-096	MyGo	BaseRelease	Locarno	NR22	Paired	I	-0.408
T16-041	MyGo	BaseRelease	Locarno	NR24	Paired	I	-0.156
T16-084	MyGo	BaseRelease	Locarno	NR24	Paired	I	-0.249
T16-123	MyGo	BaseRelease	Locarno	NR24	Paired	I	-0.248
T16-184	MyGo	BaseRelease	Locarno	NR24	Paired	I	-0.331
T16-192	MyGo	BaseRelease	Locarno	NR24	Paired	I	-0.444
T16-205	MyGo	BaseRelease	Locarno	NR24	Paired	S	0
T16-209	MyGo	BaseRelease	Locarno	NR24	Paired	I	-0.502
T16-226	MyGo	BaseRelease	Locarno	NR24	Paired	I	-0.381
T16-260	MyGo	BaseRelease	Locarno	NR24	Paired	S	-0.013
T16-264	MyGo	BaseRelease	Locarno	NR24	Paired	I	-0.184
T16-274	MyGo	BaseRelease	Locarno	NR24	Paired	I	-0.199
T16-284	MyGo	BaseRelease	Locarno	NR24	Paired	S	0
T16-295	MyGo	BaseRelease	Locarno	NR24	Paired	I	-0.145
T16-338	MyGo	BaseRelease	Locarno	NR24	Paired	I	-0.191
T16-348	MyGo	BaseRelease	Locarno	NR24	Paired	I	-0.238
T16-351	MyGo	BaseRelease	Locarno	NR24	Paired	I	-0.319
T16-410	MyGo	BaseRelease	Locarno	NR24	Paired	I	-0.104
T16-414	MyGo	BaseRelease	Locarno	NR24	Paired	I	-0.479
T16-434	MyGo	BaseRelease	Locarno	NR24	Paired	I	-0.234
T16-446	MyGo	BaseRelease	Locarno	NR24	Paired	S	-0.003
T16-448	MyGo	BaseRelease	Locarno	NR24	Paired	I	-0.39
T16-454	MyGo	BaseRelease	Locarno	NR24	Paired	S	-0.013
T16-459	MyGo	BaseRelease	Locarno	NR24	Paired	I	-0.301
T16-523	MyGo	BaseRelease	Locarno	NR24	Paired	I	-0.268
T16-556	MyGo	BaseRelease	Locarno	NR24	Paired	S	0
T16-567	MyGo	BaseRelease	Locarno	NR24	Paired	S	0
T16-594	MyGo	BaseRelease	Locarno	NR24	Paired	S	-0.002
T16-603	MyGo	BaseRelease	Locarno	NR24	Paired	S	-0.002
T16-609	MyGo	BaseRelease	Locarno	NR24	Paired	I	-0.107
T16-611	MyGo	BaseRelease	Locarno	NR24	Paired	S	0
T16-683	MyGo	BaseRelease	Locarno	NR24	Paired	I	-0.229
T16-700	MyGo	BaseRelease	Locarno	NR24	Paired	I	-0.239
T16-743	MyGo	BaseRelease	Locarno	NR24	Paired	I	-0.409
T16-783	MyGo	BaseRelease	Locarno	NR24	Paired	S	-0.005
T16-789	MyGo	BaseRelease	Locarno	NR24	Paired	I	-0.181
T16-808	MyGo	BaseRelease	Locarno	NR24	Paired	I	-0.411
T17-015	MyGo	BaseRelease	Locarno	NR24	Paired	S	-0.001
T17-051	MyGo	BaseRelease	Locarno	NR24	Paired	S	-0.001
T17-087	MyGo	BaseRelease	Locarno	NR24	Paired	I	-0.431
T17-096	MyGo	BaseRelease	Locarno	NR24	Paired	I	-0.448
T16-041	MyGo	BaseRelease	Locarno	MONO27	Paired	I	-0.198
T16-084	MyGo	BaseRelease	Locarno	MONO27	Paired	I	-0.133
T16-123	MyGo	BaseRelease	Locarno	MONO27	Paired	I	-0.129
T16-184	MyGo	BaseRelease	Locarno	MONO27	Paired	I	-0.256
T16-192	MyGo	BaseRelease	Locarno	MONO27	Paired	I	-0.337
T16-205	MyGo	BaseRelease	Locarno	MONO27	Paired	S	0
T16-209	MyGo	BaseRelease	Locarno	MONO27	Paired	I	-0.646
T16-226	MyGo	BaseRelease	Locarno	MONO27	Paired	I	-0.397
T16-260	MyGo	BaseRelease	Locarno	MONO27	Paired	S	-0.045
T16-264	MyGo	BaseRelease	Locarno	MONO27	Paired	I	-0.36
T16-274	MyGo	BaseRelease	Locarno	MONO27	Paired	I	-1.064
T16-284	MyGo	BaseRelease	Locarno	MONO27	Paired	S	-0.003
T16-295	MyGo	BaseRelease	Locarno	MONO27	Paired	I	-0.141
T16-338	MyGo	BaseRelease	Locarno	MONO27	Paired	I	-0.337
T16-348	MyGo	BaseRelease	Locarno	MONO27	Paired	I	-0.175
T16-351	MyGo	BaseRelease	Locarno	MONO27	Paired	I	-0.202
T16-410	MyGo	BaseRelease	Locarno	MONO27	Paired	I	-0.176
T16-414	MyGo	BaseRelease	Locarno	MONO27	Paired	I	-0.513
T16-434	MyGo	BaseRelease	Locarno	MONO27	Paired	I	-0.27
T16-446	MyGo	BaseRelease	Locarno	MONO27	Paired	S	-0.009
T16-448	MyGo	BaseRelease	Locarno	MONO27	Paired	I	-0.459
T16-454	MyGo	BaseRelease	Locarno	MONO27	Paired	S	-0.001
T16-459	MyGo	BaseRelease	Locarno	MONO27	Paired	I	-0.248
T16-523	MyGo	BaseRelease	Locarno	MONO27	Paired	I	-0.26
T16-556	MyGo	BaseRelease	Locarno	MONO27	Paired	S	-0.027
T16-567	MyGo	BaseRelease	Locarno	MONO27	Paired	S	-0.003
T16-594	MyGo	BaseRelease	Locarno	MONO27	Paired	S	0
T16-603	MyGo	BaseRelease	Locarno	MONO27	Paired	S	-0.005
T16-609	MyGo	BaseRelease	Locarno	MONO27	Paired	I	-0.177
T16-611	MyGo	BaseRelease	Locarno	MONO27	Paired	S	-0.009
T16-683	MyGo	BaseRelease	Locarno	MONO27	Paired	I	-0.36
T16-700	MyGo	BaseRelease	Locarno	MONO27	Paired	I	-0.304
T16-743	MyGo	BaseRelease	Locarno	MONO27	Paired	I	-0.445
T16-783	MyGo	BaseRelease	Locarno	MONO27	Paired	S	-0.005
T16-789	MyGo	BaseRelease	Locarno	MONO27	Paired	I	-0.239
T16-808	MyGo	BaseRelease	Locarno	MONO27	Paired	I	-0.458
T17-015	MyGo	BaseRelease	Locarno	MONO27	Paired	S	-0.005
T17-051	MyGo	BaseRelease	Locarno	MONO27	Paired	S	-0.014
T17-087	MyGo	BaseRelease	Locarno	MONO27	Paired	I	-0.303
T17-096	MyGo	BaseRelease	Locarno	MONO27	Paired	I	-0.284
T16-041	MyGo	Qiagen	Locarno	BAT25	Paired	I	-0.09
T16-084	MyGo	Qiagen	Locarno	BAT25	Paired	I	-0.206
T16-123	MyGo	Qiagen	Locarno	BAT25	Paired	I	-0.162
T16-184	MyGo	Qiagen	Locarno	BAT25	Paired	I	-0.058
T16-192	MyGo	Qiagen	Locarno	BAT25	Paired	I	-0.302
T16-205	MyGo	Qiagen	Locarno	BAT25	Paired	S	-0.036
T16-209	MyGo	Qiagen	Locarno	BAT25	Paired	I	-0.304
T16-226	MyGo	Qiagen	Locarno	BAT25	Paired	I	-0.252
T16-260	MyGo	Qiagen	Locarno	BAT25	Paired	S	-0.005
T16-264	MyGo	Qiagen	Locarno	BAT25	Paired	I	-0.157
T16-274	MyGo	Qiagen	Locarno	BAT25	Paired	I	-0.126
T16-284	MyGo	Qiagen	Locarno	BAT25	Paired	S	-0.001
T16-295	MyGo	Qiagen	Locarno	BAT25	Paired	I	-0.205
T16-338	MyGo	Qiagen	Locarno	BAT25	Paired	I	-0.28
T16-348	MyGo	Qiagen	Locarno	BAT25	Paired	I	-0.082
T16-351	MyGo	Qiagen	Locarno	BAT25	Paired	I	-0.268
T16-410	MyGo	Qiagen	Locarno	BAT25	Paired	I	-0.259
T16-414	MyGo	Qiagen	Locarno	BAT25	Paired	I	-0.232
T16-434	MyGo	Qiagen	Locarno	BAT25	Paired	I	-0.204
T16-446	MyGo	Qiagen	Locarno	BAT25	Paired	S	0
T16-448	MyGo	Qiagen	Locarno	BAT25	Paired	I	-0.277
T16-454	MyGo	Qiagen	Locarno	BAT25	Paired	S	-0.001
T16-459	MyGo	Qiagen	Locarno	BAT25	Paired	I	-0.188
T16-523	MyGo	Qiagen	Locarno	BAT25	Paired	I	-0.329
T16-556	MyGo	Qiagen	Locarno	BAT25	Paired	S	0
T16-567	MyGo	Qiagen	Locarno	BAT25	Paired	S	0
T16-594	MyGo	Qiagen	Locarno	BAT25	Paired	S	-0.002
T16-603	MyGo	Qiagen	Locarno	BAT25	Paired	S	-0.001
T16-609	MyGo	Qiagen	Locarno	BAT25	Paired	I	-0.191
T16-611	MyGo	Qiagen	Locarno	BAT25	Paired	S	-0.011
T16-683	MyGo	Qiagen	Locarno	BAT25	Paired	I	-0.12
T16-700	MyGo	Qiagen	Locarno	BAT25	Paired	I	-0.152
T16-743	MyGo	Qiagen	Locarno	BAT25	Paired	I	-0.204
T16-783	MyGo	Qiagen	Locarno	BAT25	Paired	S	-0.003
T16-789	MyGo	Qiagen	Locarno	BAT25	Paired	I	-0.159
T16-808	MyGo	Qiagen	Locarno	BAT25	Paired	I	-0.328
T17-015	MyGo	Qiagen	Locarno	BAT25	Paired	S	-0.007
T17-051	MyGo	Qiagen	Locarno	BAT25	Paired	S	-0.003
T17-087	MyGo	Qiagen	Locarno	BAT25	Paired	I	-0.329
T17-096	MyGo	Qiagen	Locarno	BAT25	Paired	I	-0.236
T16-041	MyGo	Qiagen	Locarno	BAT26	Paired	I	-0.349
T16-084	MyGo	Qiagen	Locarno	BAT26	Paired	I	-0.232
T16-123	MyGo	Qiagen	Locarno	BAT26	Paired	I	-0.422
T16-184	MyGo	Qiagen	Locarno	BAT26	Paired	I	-0.283
T16-192	MyGo	Qiagen	Locarno	BAT26	Paired	I	-0.162
T16-205	MyGo	Qiagen	Locarno	BAT26	Paired	S	-0.003
T16-209	MyGo	Qiagen	Locarno	BAT26	Paired	I	-0.565
T16-226	MyGo	Qiagen	Locarno	BAT26	Paired	I	-0.467
T16-260	MyGo	Qiagen	Locarno	BAT26	Paired	S	-0.007
T16-264	MyGo	Qiagen	Locarno	BAT26	Paired	I	-0.299
T16-274	MyGo	Qiagen	Locarno	BAT26	Paired	I	-0.228
T16-284	MyGo	Qiagen	Locarno	BAT26	Paired	S	-0.002
T16-295	MyGo	Qiagen	Locarno	BAT26	Paired	I	-0.305
T16-338	MyGo	Qiagen	Locarno	BAT26	Paired	I	-0.481
T16-348	MyGo	Qiagen	Locarno	BAT26	Paired	I	-0.371
T16-351	MyGo	Qiagen	Locarno	BAT26	Paired	I	-0.418
T16-410	MyGo	Qiagen	Locarno	BAT26	Paired	I	-0.427
T16-414	MyGo	Qiagen	Locarno	BAT26	Paired	I	-0.474
T16-434	MyGo	Qiagen	Locarno	BAT26	Paired	I	-0.385
T16-446	MyGo	Qiagen	Locarno	BAT26	Paired	S	-0.002
T16-448	MyGo	Qiagen	Locarno	BAT26	Paired	I	-0.469
T16-454	MyGo	Qiagen	Locarno	BAT26	Paired	S	-0.016
T16-459	MyGo	Qiagen	Locarno	BAT26	Paired	I	-0.372
T16-523	MyGo	Qiagen	Locarno	BAT26	Paired	I	-0.453
T16-556	MyGo	Qiagen	Locarno	BAT26	Paired	S	0
T16-567	MyGo	Qiagen	Locarno	BAT26	Paired	S	0
T16-594	MyGo	Qiagen	Locarno	BAT26	Paired	S	-0.019
T16-603	MyGo	Qiagen	Locarno	BAT26	Paired	S	-0.016
T16-609	MyGo	Qiagen	Locarno	BAT26	Paired	I	-0.265
T16-611	MyGo	Qiagen	Locarno	BAT26	Paired	S	-0.01
T16-683	MyGo	Qiagen	Locarno	BAT26	Paired	I	-0.55
T16-700	MyGo	Qiagen	Locarno	BAT26	Paired	I	-0.393
T16-743	MyGo	Qiagen	Locarno	BAT26	Paired	I	-0.321
T16-783	MyGo	Qiagen	Locarno	BAT26	Paired	S	-0.003
T16-789	MyGo	Qiagen	Locarno	BAT26	Paired	I	-0.355
T16-808	MyGo	Qiagen	Locarno	BAT26	Paired	I	-0.461
T17-015	MyGo	Qiagen	Locarno	BAT26	Paired	S	-0.005
T17-051	MyGo	Qiagen	Locarno	BAT26	Paired	S	-0.014
T17-087	MyGo	Qiagen	Locarno	BAT26	Paired	I	-0.474
T17-096	MyGo	Qiagen	Locarno	BAT26	Paired	I	-0.542
T16-041	MyGo	Qiagen	Locarno	NR22	Paired	I	-0.13
T16-084	MyGo	Qiagen	Locarno	NR22	Paired	I	-0.213
T16-123	MyGo	Qiagen	Locarno	NR22	Paired	I	-0.276
T16-184	MyGo	Qiagen	Locarno	NR22	Paired	I	-0.268
T16-192	MyGo	Qiagen	Locarno	NR22	Paired	I	-0.128
T16-205	MyGo	Qiagen	Locarno	NR22	Paired	S	0
T16-209	MyGo	Qiagen	Locarno	NR22	Paired	I	-0.419
T16-226	MyGo	Qiagen	Locarno	NR22	Paired	I	-0.237
T16-260	MyGo	Qiagen	Locarno	NR22	Paired	S	-0.005
T16-264	MyGo	Qiagen	Locarno	NR22	Paired	I	-0.187
T16-274	MyGo	Qiagen	Locarno	NR22	Paired	I	-0.15
T16-284	MyGo	Qiagen	Locarno	NR22	Paired	S	0
T16-295	MyGo	Qiagen	Locarno	NR22	Paired	I	-0.173
T16-338	MyGo	Qiagen	Locarno	NR22	Paired	I	-0.221
T16-348	MyGo	Qiagen	Locarno	NR22	Paired	I	-0.142
T16-351	MyGo	Qiagen	Locarno	NR22	Paired	I	-0.208
T16-410	MyGo	Qiagen	Locarno	NR22	Paired	I	-0.199
T16-414	MyGo	Qiagen	Locarno	NR22	Paired	I	-0.217
T16-434	MyGo	Qiagen	Locarno	NR22	Paired	I	-0.278
T16-446	MyGo	Qiagen	Locarno	NR22	Paired	S	0
T16-448	MyGo	Qiagen	Locarno	NR22	Paired	I	-0.272
T16-454	MyGo	Qiagen	Locarno	NR22	Paired	S	0
T16-459	MyGo	Qiagen	Locarno	NR22	Paired	I	-0.232
T16-523	MyGo	Qiagen	Locarno	NR22	Paired	I	-0.189
T16-556	MyGo	Qiagen	Locarno	NR22	Paired	S	-0.01
T16-567	MyGo	Qiagen	Locarno	NR22	Paired	S	-0.007
T16-594	MyGo	Qiagen	Locarno	NR22	Paired	S	-0.001
T16-603	MyGo	Qiagen	Locarno	NR22	Paired	S	0
T16-609	MyGo	Qiagen	Locarno	NR22	Paired	I	-0.102
T16-611	MyGo	Qiagen	Locarno	NR22	Paired	S	-0.003
T16-683	MyGo	Qiagen	Locarno	NR22	Paired	I	-0.168
T16-700	MyGo	Qiagen	Locarno	NR22	Paired	I	-0.225
T16-743	MyGo	Qiagen	Locarno	NR22	Paired	I	-0.222
T16-783	MyGo	Qiagen	Locarno	NR22	Paired	S	0
T16-789	MyGo	Qiagen	Locarno	NR22	Paired	I	-0.144
T16-808	MyGo	Qiagen	Locarno	NR22	Paired	I	-0.362
T17-015	MyGo	Qiagen	Locarno	NR22	Paired	S	0
T17-051	MyGo	Qiagen	Locarno	NR22	Paired	S	-0.01
T17-087	MyGo	Qiagen	Locarno	NR22	Paired	I	-0.351
T17-096	MyGo	Qiagen	Locarno	NR22	Paired	I	-0.337
T16-041	MyGo	Qiagen	Locarno	NR24	Paired	I	-0.211
T16-084	MyGo	Qiagen	Locarno	NR24	Paired	I	-0.32
T16-123	MyGo	Qiagen	Locarno	NR24	Paired	I	-0.238
T16-184	MyGo	Qiagen	Locarno	NR24	Paired	I	-0.287
T16-192	MyGo	Qiagen	Locarno	NR24	Paired	I	-0.334
T16-205	MyGo	Qiagen	Locarno	NR24	Paired	S	0
T16-209	MyGo	Qiagen	Locarno	NR24	Paired	I	-0.498
T16-226	MyGo	Qiagen	Locarno	NR24	Paired	I	-0.327
T16-260	MyGo	Qiagen	Locarno	NR24	Paired	S	0
T16-264	MyGo	Qiagen	Locarno	NR24	Paired	I	-0.196
T16-274	MyGo	Qiagen	Locarno	NR24	Paired	I	-0.201
T16-284	MyGo	Qiagen	Locarno	NR24	Paired	S	0
T16-295	MyGo	Qiagen	Locarno	NR24	Paired	I	-0.107
T16-338	MyGo	Qiagen	Locarno	NR24	Paired	I	-0.193
T16-348	MyGo	Qiagen	Locarno	NR24	Paired	I	-0.166
T16-351	MyGo	Qiagen	Locarno	NR24	Paired	I	-0.317
T16-410	MyGo	Qiagen	Locarno	NR24	Paired	I	-0.127
T16-414	MyGo	Qiagen	Locarno	NR24	Paired	I	-0.274
T16-434	MyGo	Qiagen	Locarno	NR24	Paired	I	-0.246
T16-446	MyGo	Qiagen	Locarno	NR24	Paired	S	-0.001
T16-448	MyGo	Qiagen	Locarno	NR24	Paired	I	-0.311
T16-454	MyGo	Qiagen	Locarno	NR24	Paired	S	0
T16-459	MyGo	Qiagen	Locarno	NR24	Paired	I	-0.284
T16-523	MyGo	Qiagen	Locarno	NR24	Paired	I	-0.311
T16-556	MyGo	Qiagen	Locarno	NR24	Paired	S	-0.006
T16-567	MyGo	Qiagen	Locarno	NR24	Paired	S	0
T16-594	MyGo	Qiagen	Locarno	NR24	Paired	S	-0.001
T16-603	MyGo	Qiagen	Locarno	NR24	Paired	S	0
T16-609	MyGo	Qiagen	Locarno	NR24	Paired	I	-0.114
T16-611	MyGo	Qiagen	Locarno	NR24	Paired	S	-0.001
T16-683	MyGo	Qiagen	Locarno	NR24	Paired	I	-0.243
T16-700	MyGo	Qiagen	Locarno	NR24	Paired	I	-0.122
T16-743	MyGo	Qiagen	Locarno	NR24	Paired	I	-0.352
T16-783	MyGo	Qiagen	Locarno	NR24	Paired	S	0
T16-789	MyGo	Qiagen	Locarno	NR24	Paired	I	-0.164
T16-808	MyGo	Qiagen	Locarno	NR24	Paired	I	-0.35
T17-015	MyGo	Qiagen	Locarno	NR24	Paired	S	-0.001
T17-051	MyGo	Qiagen	Locarno	NR24	Paired	S	-0.001
T17-087	MyGo	Qiagen	Locarno	NR24	Paired	I	-0.397
T17-096	MyGo	Qiagen	Locarno	NR24	Paired	I	-0.383
T16-041	MyGo	Qiagen	Locarno	MONO27	Paired	I	-0.202
T16-084	MyGo	Qiagen	Locarno	MONO27	Paired	I	-0.314
T16-123	MyGo	Qiagen	Locarno	MONO27	Paired	I	-0.092
T16-184	MyGo	Qiagen	Locarno	MONO27	Paired	I	-0.202
T16-192	MyGo	Qiagen	Locarno	MONO27	Paired	I	-0.287
T16-205	MyGo	Qiagen	Locarno	MONO27	Paired	S	-0.01
T16-209	MyGo	Qiagen	Locarno	MONO27	Paired	I	-0.516
T16-226	MyGo	Qiagen	Locarno	MONO27	Paired	I	-0.219
T16-260	MyGo	Qiagen	Locarno	MONO27	Paired	S	-0.017
T16-264	MyGo	Qiagen	Locarno	MONO27	Paired	I	-0.114
T16-274	MyGo	Qiagen	Locarno	MONO27	Paired	I	-0.141
T16-284	MyGo	Qiagen	Locarno	MONO27	Paired	S	-0.005
T16-295	MyGo	Qiagen	Locarno	MONO27	Paired	I	-0.177
T16-338	MyGo	Qiagen	Locarno	MONO27	Paired	I	-0.309
T16-348	MyGo	Qiagen	Locarno	MONO27	Paired	I	-0.099
T16-351	MyGo	Qiagen	Locarno	MONO27	Paired	I	-0.187
T16-410	MyGo	Qiagen	Locarno	MONO27	Paired	I	-0.184
T16-414	MyGo	Qiagen	Locarno	MONO27	Paired	I	-0.332
T16-434	MyGo	Qiagen	Locarno	MONO27	Paired	I	-0.275
T16-446	MyGo	Qiagen	Locarno	MONO27	Paired	S	-0.014
T16-448	MyGo	Qiagen	Locarno	MONO27	Paired	I	-0.368
T16-454	MyGo	Qiagen	Locarno	MONO27	Paired	S	0
T16-459	MyGo	Qiagen	Locarno	MONO27	Paired	I	-0.179
T16-523	MyGo	Qiagen	Locarno	MONO27	Paired	I	-0.234
T16-556	MyGo	Qiagen	Locarno	MONO27	Paired	S	-0.005
T16-567	MyGo	Qiagen	Locarno	MONO27	Paired	S	0
T16-594	MyGo	Qiagen	Locarno	MONO27	Paired	S	-0.023
T16-603	MyGo	Qiagen	Locarno	MONO27	Paired	S	0
T16-609	MyGo	Qiagen	Locarno	MONO27	Paired	I	-0.151
T16-611	MyGo	Qiagen	Locarno	MONO27	Paired	S	-0.016
T16-683	MyGo	Qiagen	Locarno	MONO27	Paired	I	-0.367
T16-700	MyGo	Qiagen	Locarno	MONO27	Paired	I	-0.236
T16-743	MyGo	Qiagen	Locarno	MONO27	Paired	I	-0.368
T16-783	MyGo	Qiagen	Locarno	MONO27	Paired	S	0
T16-789	MyGo	Qiagen	Locarno	MONO27	Paired	I	-0.178
T16-808	MyGo	Qiagen	Locarno	MONO27	Paired	I	-0.409
T17-015	MyGo	Qiagen	Locarno	MONO27	Paired	S	-0.011
T17-051	MyGo	Qiagen	Locarno	MONO27	Paired	S	-0.018
T17-087	MyGo	Qiagen	Locarno	MONO27	Paired	I	-0.322
T17-096	MyGo	Qiagen	Locarno	MONO27	Paired	I	-0.293

## Sheet: Extraction U+P
Sample	Instrument	Method	Lab	Locus	Type	Stability	Difference
T16-041	MyGo	Qiagen	Locarno	BAT25	Universal	I	-0.096
T16-084	MyGo	Qiagen	Locarno	BAT25	Universal	I	-0.214
T16-123	MyGo	Qiagen	Locarno	BAT25	Universal	I	-0.173
T16-184	MyGo	Qiagen	Locarno	BAT25	Universal	I	-0.076
T16-192	MyGo	Qiagen	Locarno	BAT25	Universal	I	-0.316
T16-205	MyGo	Qiagen	Locarno	BAT25	Universal	S	-0.067
T16-209	MyGo	Qiagen	Locarno	BAT25	Universal	I	-0.298
T16-226	MyGo	Qiagen	Locarno	BAT25	Universal	I	-0.267
T16-260	MyGo	Qiagen	Locarno	BAT25	Universal	S	-0.038
T16-264	MyGo	Qiagen	Locarno	BAT25	Universal	I	-0.167
T16-274	MyGo	Qiagen	Locarno	BAT25	Universal	I	-0.124
T16-284	MyGo	Qiagen	Locarno	BAT25	Universal	S	-0.015
T16-295	MyGo	Qiagen	Locarno	BAT25	Universal	I	-0.23
T16-338	MyGo	Qiagen	Locarno	BAT25	Universal	I	-0.241
T16-348	MyGo	Qiagen	Locarno	BAT25	Universal	I	-0.055
T16-351	MyGo	Qiagen	Locarno	BAT25	Universal	I	-0.229
T16-410	MyGo	Qiagen	Locarno	BAT25	Universal	I	-0.248
T16-414	MyGo	Qiagen	Locarno	BAT25	Universal	I	-0.2
T16-434	MyGo	Qiagen	Locarno	BAT25	Universal	I	-0.17
T16-446	MyGo	Qiagen	Locarno	BAT25	Universal	S	-0.001
T16-448	MyGo	Qiagen	Locarno	BAT25	Universal	I	-0.257
T16-454	MyGo	Qiagen	Locarno	BAT25	Universal	S	-0.001
T16-459	MyGo	Qiagen	Locarno	BAT25	Universal	I	-0.152
T16-523	MyGo	Qiagen	Locarno	BAT25	Universal	I	-0.303
T16-556	MyGo	Qiagen	Locarno	BAT25	Universal	S	-0.006
T16-567	MyGo	Qiagen	Locarno	BAT25	Universal	S	-0.005
T16-594	MyGo	Qiagen	Locarno	BAT25	Universal	S	-0.007
T16-603	MyGo	Qiagen	Locarno	BAT25	Universal	S	-0.005
T16-609	MyGo	Qiagen	Locarno	BAT25	Universal	I	-0.146
T16-611	MyGo	Qiagen	Locarno	BAT25	Universal	S	-0.002
T16-683	MyGo	Qiagen	Locarno	BAT25	Universal	I	-0.103
T16-700	MyGo	Qiagen	Locarno	BAT25	Universal	I	-0.134
T16-743	MyGo	Qiagen	Locarno	BAT25	Universal	I	-0.187
T16-783	MyGo	Qiagen	Locarno	BAT25	Universal	S	-0.002
T16-789	MyGo	Qiagen	Locarno	BAT25	Universal	I	-0.136
T16-808	MyGo	Qiagen	Locarno	BAT25	Universal	I	-0.303
T17-015	MyGo	Qiagen	Locarno	BAT25	Universal	S	-0.008
T17-051	MyGo	Qiagen	Locarno	BAT25	Universal	S	-0.014
T17-087	MyGo	Qiagen	Locarno	BAT25	Universal	I	-0.318
T17-096	MyGo	Qiagen	Locarno	BAT25	Universal	I	-0.201
T16-041	MyGo	Qiagen	Locarno	BAT26	Universal	I	-0.336
T16-084	MyGo	Qiagen	Locarno	BAT26	Universal	I	-0.166
T16-123	MyGo	Qiagen	Locarno	BAT26	Universal	I	-0.367
T16-184	MyGo	Qiagen	Locarno	BAT26	Universal	I	-0.254
T16-192	MyGo	Qiagen	Locarno	BAT26	Universal	I	-0.526
T16-205	MyGo	Qiagen	Locarno	BAT26	Universal	S	-0.001
T16-209	MyGo	Qiagen	Locarno	BAT26	Universal	I	-0.497
T16-226	MyGo	Qiagen	Locarno	BAT26	Universal	I	-0.323
T16-260	MyGo	Qiagen	Locarno	BAT26	Universal	S	-0.003
T16-264	MyGo	Qiagen	Locarno	BAT26	Universal	I	-0.244
T16-274	MyGo	Qiagen	Locarno	BAT26	Universal	I	-0.17
T16-284	MyGo	Qiagen	Locarno	BAT26	Universal	S	-0.001
T16-295	MyGo	Qiagen	Locarno	BAT26	Universal	I	-0.262
T16-338	MyGo	Qiagen	Locarno	BAT26	Universal	I	-0.418
T16-348	MyGo	Qiagen	Locarno	BAT26	Universal	I	-0.334
T16-351	MyGo	Qiagen	Locarno	BAT26	Universal	I	-0.357
T16-410	MyGo	Qiagen	Locarno	BAT26	Universal	I	-0.35
T16-414	MyGo	Qiagen	Locarno	BAT26	Universal	I	-0.392
T16-434	MyGo	Qiagen	Locarno	BAT26	Universal	I	-0.308
T16-446	MyGo	Qiagen	Locarno	BAT26	Universal	S	0
T16-448	MyGo	Qiagen	Locarno	BAT26	Universal	I	-0.397
T16-454	MyGo	Qiagen	Locarno	BAT26	Universal	S	-0.002
T16-459	MyGo	Qiagen	Locarno	BAT26	Universal	I	-0.287
T16-523	MyGo	Qiagen	Locarno	BAT26	Universal	I	-0.403
T16-556	MyGo	Qiagen	Locarno	BAT26	Universal	S	0
T16-567	MyGo	Qiagen	Locarno	BAT26	Universal	S	0
T16-594	MyGo	Qiagen	Locarno	BAT26	Universal	S	-0.008
T16-603	MyGo	Qiagen	Locarno	BAT26	Universal	S	-0.003
T16-609	MyGo	Qiagen	Locarno	BAT26	Universal	I	-0.208
T16-611	MyGo	Qiagen	Locarno	BAT26	Universal	S	-0.004
T16-683	MyGo	Qiagen	Locarno	BAT26	Universal	I	-0.453
T16-700	MyGo	Qiagen	Locarno	BAT26	Universal	I	-0.319
T16-743	MyGo	Qiagen	Locarno	BAT26	Universal	I	-0.27
T16-783	MyGo	Qiagen	Locarno	BAT26	Universal	S	-0.002
T16-789	MyGo	Qiagen	Locarno	BAT26	Universal	I	-0.3
T16-808	MyGo	Qiagen	Locarno	BAT26	Universal	I	-0.432
T17-015	MyGo	Qiagen	Locarno	BAT26	Universal	S	-0.001
T17-051	MyGo	Qiagen	Locarno	BAT26	Universal	S	-0.002
T17-087	MyGo	Qiagen	Locarno	BAT26	Universal	I	-0.426
T17-096	MyGo	Qiagen	Locarno	BAT26	Universal	I	-0.437
T16-041	MyGo	Qiagen	Locarno	NR22	Universal	I	-0.124
T16-084	MyGo	Qiagen	Locarno	NR22	Universal	I	-0.157
T16-123	MyGo	Qiagen	Locarno	NR22	Universal	I	-0.223
T16-184	MyGo	Qiagen	Locarno	NR22	Universal	I	-0.252
T16-192	MyGo	Qiagen	Locarno	NR22	Universal	I	-0.17
T16-205	MyGo	Qiagen	Locarno	NR22	Universal	S	-0.008
T16-209	MyGo	Qiagen	Locarno	NR22	Universal	I	-0.302
T16-226	MyGo	Qiagen	Locarno	NR22	Universal	I	-0.173
T16-260	MyGo	Qiagen	Locarno	NR22	Universal	S	-0.006
T16-264	MyGo	Qiagen	Locarno	NR22	Universal	I	-0.164
T16-274	MyGo	Qiagen	Locarno	NR22	Universal	I	-0.127
T16-284	MyGo	Qiagen	Locarno	NR22	Universal	S	-0.008
T16-295	MyGo	Qiagen	Locarno	NR22	Universal	I	-0.16
T16-338	MyGo	Qiagen	Locarno	NR22	Universal	I	-0.22
T16-348	MyGo	Qiagen	Locarno	NR22	Universal	I	-0.136
T16-351	MyGo	Qiagen	Locarno	NR22	Universal	I	-0.186
T16-410	MyGo	Qiagen	Locarno	NR22	Universal	I	-0.176
T16-414	MyGo	Qiagen	Locarno	NR22	Universal	I	-0.19
T16-434	MyGo	Qiagen	Locarno	NR22	Universal	I	-0.238
T16-446	MyGo	Qiagen	Locarno	NR22	Universal	S	-0.01
T16-448	MyGo	Qiagen	Locarno	NR22	Universal	I	-0.24
T16-454	MyGo	Qiagen	Locarno	NR22	Universal	S	-0.014
T16-459	MyGo	Qiagen	Locarno	NR22	Universal	I	-0.205
T16-523	MyGo	Qiagen	Locarno	NR22	Universal	I	-0.235
T16-556	MyGo	Qiagen	Locarno	NR22	Universal	S	-0.022
T16-567	MyGo	Qiagen	Locarno	NR22	Universal	S	-0.015
T16-594	MyGo	Qiagen	Locarno	NR22	Universal	S	-0.016
T16-603	MyGo	Qiagen	Locarno	NR22	Universal	S	-0.009
T16-609	MyGo	Qiagen	Locarno	NR22	Universal	I	-0.088
T16-611	MyGo	Qiagen	Locarno	NR22	Universal	S	-0.011
T16-683	MyGo	Qiagen	Locarno	NR22	Universal	I	-0.207
T16-700	MyGo	Qiagen	Locarno	NR22	Universal	I	-0.21
T16-743	MyGo	Qiagen	Locarno	NR22	Universal	I	-0.194
T16-783	MyGo	Qiagen	Locarno	NR22	Universal	S	-0.001
T16-789	MyGo	Qiagen	Locarno	NR22	Universal	I	-0.131
T16-808	MyGo	Qiagen	Locarno	NR22	Universal	I	-0.309
T17-015	MyGo	Qiagen	Locarno	NR22	Universal	S	-0.019
T17-051	MyGo	Qiagen	Locarno	NR22	Universal	S	-0.021
T17-087	MyGo	Qiagen	Locarno	NR22	Universal	I	-0.326
T17-096	MyGo	Qiagen	Locarno	NR22	Universal	I	-0.312
T16-041	MyGo	Qiagen	Locarno	NR24	Universal	I	-0.189
T16-084	MyGo	Qiagen	Locarno	NR24	Universal	I	-0.287
T16-123	MyGo	Qiagen	Locarno	NR24	Universal	I	-0.206
T16-184	MyGo	Qiagen	Locarno	NR24	Universal	I	-0.258
T16-192	MyGo	Qiagen	Locarno	NR24	Universal	I	-0.299
T16-205	MyGo	Qiagen	Locarno	NR24	Universal	S	-0.006
T16-209	MyGo	Qiagen	Locarno	NR24	Universal	I	-0.423
T16-226	MyGo	Qiagen	Locarno	NR24	Universal	I	-0.286
T16-260	MyGo	Qiagen	Locarno	NR24	Universal	S	-0.023
T16-264	MyGo	Qiagen	Locarno	NR24	Universal	I	-0.164
T16-274	MyGo	Qiagen	Locarno	NR24	Universal	I	-0.178
T16-284	MyGo	Qiagen	Locarno	NR24	Universal	S	-0.001
T16-295	MyGo	Qiagen	Locarno	NR24	Universal	I	-0.107
T16-338	MyGo	Qiagen	Locarno	NR24	Universal	I	-0.167
T16-348	MyGo	Qiagen	Locarno	NR24	Universal	I	-0.151
T16-351	MyGo	Qiagen	Locarno	NR24	Universal	I	-0.278
T16-410	MyGo	Qiagen	Locarno	NR24	Universal	I	-0.113
T16-414	MyGo	Qiagen	Locarno	NR24	Universal	I	-0.23
T16-434	MyGo	Qiagen	Locarno	NR24	Universal	I	-0.191
T16-446	MyGo	Qiagen	Locarno	NR24	Universal	S	-0.017
T16-448	MyGo	Qiagen	Locarno	NR24	Universal	I	-0.241
T16-454	MyGo	Qiagen	Locarno	NR24	Universal	S	-0.015
T16-459	MyGo	Qiagen	Locarno	NR24	Universal	I	-0.236
T16-523	MyGo	Qiagen	Locarno	NR24	Universal	I	-0.254
T16-556	MyGo	Qiagen	Locarno	NR24	Universal	S	-0.001
T16-567	MyGo	Qiagen	Locarno	NR24	Universal	S	-0.001
T16-594	MyGo	Qiagen	Locarno	NR24	Universal	S	-0.003
T16-603	MyGo	Qiagen	Locarno	NR24	Universal	S	-0.001
T16-609	MyGo	Qiagen	Locarno	NR24	Universal	I	-0.098
T16-611	MyGo	Qiagen	Locarno	NR24	Universal	S	-0.023
T16-683	MyGo	Qiagen	Locarno	NR24	Universal	I	-0.187
T16-700	MyGo	Qiagen	Locarno	NR24	Universal	I	-0.1
T16-743	MyGo	Qiagen	Locarno	NR24	Universal	I	-0.316
T16-783	MyGo	Qiagen	Locarno	NR24	Universal	S	-0.015
T16-789	MyGo	Qiagen	Locarno	NR24	Universal	I	-0.154
T16-808	MyGo	Qiagen	Locarno	NR24	Universal	I	-0.304
T17-015	MyGo	Qiagen	Locarno	NR24	Universal	S	0
T17-051	MyGo	Qiagen	Locarno	NR24	Universal	S	-0.022
T17-087	MyGo	Qiagen	Locarno	NR24	Universal	I	-0.35
T17-096	MyGo	Qiagen	Locarno	NR24	Universal	I	-0.339
T16-041	MyGo	Qiagen	Locarno	MONO27	Universal	I	-0.226
T16-084	MyGo	Qiagen	Locarno	MONO27	Universal	I	-0.304
T16-123	MyGo	Qiagen	Locarno	MONO27	Universal	I	-0.097
T16-184	MyGo	Qiagen	Locarno	MONO27	Universal	I	-0.189
T16-192	MyGo	Qiagen	Locarno	MONO27	Universal	I	-0.302
T16-205	MyGo	Qiagen	Locarno	MONO27	Universal	S	-0.021
T16-209	MyGo	Qiagen	Locarno	MONO27	Universal	I	-0.508
T16-226	MyGo	Qiagen	Locarno	MONO27	Universal	I	-0.198
T16-260	MyGo	Qiagen	Locarno	MONO27	Universal	S	-0.023
T16-264	MyGo	Qiagen	Locarno	MONO27	Universal	I	-0.118
T16-274	MyGo	Qiagen	Locarno	MONO27	Universal	I	-0.137
T16-284	MyGo	Qiagen	Locarno	MONO27	Universal	S	-0.01
T16-295	MyGo	Qiagen	Locarno	MONO27	Universal	I	-0.186
T16-338	MyGo	Qiagen	Locarno	MONO27	Universal	I	-0.303
T16-348	MyGo	Qiagen	Locarno	MONO27	Universal	I	-0.098
T16-351	MyGo	Qiagen	Locarno	MONO27	Universal	I	-0.159
T16-410	MyGo	Qiagen	Locarno	MONO27	Universal	I	-0.19
T16-414	MyGo	Qiagen	Locarno	MONO27	Universal	I	-0.324
T16-434	MyGo	Qiagen	Locarno	MONO27	Universal	I	-0.257
T16-446	MyGo	Qiagen	Locarno	MONO27	Universal	S	-0.022
T16-448	MyGo	Qiagen	Locarno	MONO27	Universal	I	-0.356
T16-454	MyGo	Qiagen	Locarno	MONO27	Universal	S	-0.014
T16-459	MyGo	Qiagen	Locarno	MONO27	Universal	I	-0.164
T16-523	MyGo	Qiagen	Locarno	MONO27	Universal	I	-0.222
T16-556	MyGo	Qiagen	Locarno	MONO27	Universal	S	-0.007
T16-567	MyGo	Qiagen	Locarno	MONO27	Universal	S	-0.004
T16-594	MyGo	Qiagen	Locarno	MONO27	Universal	S	-0.033
T16-603	MyGo	Qiagen	Locarno	MONO27	Universal	S	-0.025
T16-609	MyGo	Qiagen	Locarno	MONO27	Universal	I	-0.165
T16-611	MyGo	Qiagen	Locarno	MONO27	Universal	S	-0.018
T16-683	MyGo	Qiagen	Locarno	MONO27	Universal	I	-0.333
T16-700	MyGo	Qiagen	Locarno	MONO27	Universal	I	-0.231
T16-743	MyGo	Qiagen	Locarno	MONO27	Universal	I	-0.375
T16-783	MyGo	Qiagen	Locarno	MONO27	Universal	S	-0.019
T16-789	MyGo	Qiagen	Locarno	MONO27	Universal	I	-0.152
T16-808	MyGo	Qiagen	Locarno	MONO27	Universal	I	-0.392
T17-015	MyGo	Qiagen	Locarno	MONO27	Universal	S	-0.039
T17-051	MyGo	Qiagen	Locarno	MONO27	Universal	S	-0.014
T17-087	MyGo	Qiagen	Locarno	MONO27	Universal	I	-0.293
T17-096	MyGo	Qiagen	Locarno	MONO27	Universal	I	-0.261
T16-041	MyGo	BasePurifier	Locarno	BAT25	Universal	I	-0.132
T16-084	MyGo	BasePurifier	Locarno	BAT25	Universal	I	-0.225
T16-123	MyGo	BasePurifier	Locarno	BAT25	Universal	I	-0.155
T16-184	MyGo	BasePurifier	Locarno	BAT25	Universal	I	-0.097
T16-192	MyGo	BasePurifier	Locarno	BAT25	Universal	I	-0.28
T16-205	MyGo	BasePurifier	Locarno	BAT25	Universal	S	-0.079
T16-209	MyGo	BasePurifier	Locarno	BAT25	Universal	I	-0.265
T16-226	MyGo	BasePurifier	Locarno	BAT25	Universal	I	-0.369
T16-260	MyGo	BasePurifier	Locarno	BAT25	Universal	S	-0.063
T16-264	MyGo	BasePurifier	Locarno	BAT25	Universal	I	-0.222
T16-274	MyGo	BasePurifier	Locarno	BAT25	Universal	I	-0.14
T16-284	MyGo	BasePurifier	Locarno	BAT25	Universal	S	-0.035
T16-295	MyGo	BasePurifier	Locarno	BAT25	Universal	I	-0.234
T16-338	MyGo	BasePurifier	Locarno	BAT25	Universal	I	-0.266
T16-348	MyGo	BasePurifier	Locarno	BAT25	Universal	I	-0.098
T16-351	MyGo	BasePurifier	Locarno	BAT25	Universal	I	-0.237
T16-410	MyGo	BasePurifier	Locarno	BAT25	Universal	I	-0.198
T16-414	MyGo	BasePurifier	Locarno	BAT25	Universal	I	-0.254
T16-434	MyGo	BasePurifier	Locarno	BAT25	Universal	I	-0.193
T16-446	MyGo	BasePurifier	Locarno	BAT25	Universal	S	-0.072
T16-448	MyGo	BasePurifier	Locarno	BAT25	Universal	I	-0.311
T16-454	MyGo	BasePurifier	Locarno	BAT25	Universal	S	-0.046
T16-459	MyGo	BasePurifier	Locarno	BAT25	Universal	I	-0.162
T16-523	MyGo	BasePurifier	Locarno	BAT25	Universal	I	-0.353
T16-556	MyGo	BasePurifier	Locarno	BAT25	Universal	S	-0.021
T16-567	MyGo	BasePurifier	Locarno	BAT25	Universal	S	-0.003
T16-594	MyGo	BasePurifier	Locarno	BAT25	Universal	S	-0.039
T16-603	MyGo	BasePurifier	Locarno	BAT25	Universal	S	-0.043
T16-609	MyGo	BasePurifier	Locarno	BAT25	Universal	I	-0.193
T16-611	MyGo	BasePurifier	Locarno	BAT25	Universal	S	-0.013
T16-683	MyGo	BasePurifier	Locarno	BAT25	Universal	I	-0.136
T16-700	MyGo	BasePurifier	Locarno	BAT25	Universal	I	-0.209
T16-743	MyGo	BasePurifier	Locarno	BAT25	Universal	I	-0.236
T16-783	MyGo	BasePurifier	Locarno	BAT25	Universal	S	-0.002
T16-789	MyGo	BasePurifier	Locarno	BAT25	Universal	I	-0.187
T16-808	MyGo	BasePurifier	Locarno	BAT25	Universal	I	-0.323
T17-015	MyGo	BasePurifier	Locarno	BAT25	Universal	S	-0.003
T17-051	MyGo	BasePurifier	Locarno	BAT25	Universal	S	-0.01
T17-087	MyGo	BasePurifier	Locarno	BAT25	Universal	I	-0.361
T17-096	MyGo	BasePurifier	Locarno	BAT25	Universal	I	-0.2
T16-041	MyGo	BasePurifier	Locarno	BAT26	Universal	I	-0.334
T16-084	MyGo	BasePurifier	Locarno	BAT26	Universal	I	-0.14
T16-123	MyGo	BasePurifier	Locarno	BAT26	Universal	I	-0.362
T16-184	MyGo	BasePurifier	Locarno	BAT26	Universal	I	-0.269
T16-192	MyGo	BasePurifier	Locarno	BAT26	Universal	I	-0.5
T16-205	MyGo	BasePurifier	Locarno	BAT26	Universal	S	-0.042
T16-209	MyGo	BasePurifier	Locarno	BAT26	Universal	I	-0.52
T16-226	MyGo	BasePurifier	Locarno	BAT26	Universal	I	-0.356
T16-260	MyGo	BasePurifier	Locarno	BAT26	Universal	S	-0.034
T16-264	MyGo	BasePurifier	Locarno	BAT26	Universal	I	-0.295
T16-274	MyGo	BasePurifier	Locarno	BAT26	Universal	I	-0.142
T16-284	MyGo	BasePurifier	Locarno	BAT26	Universal	S	-0.055
T16-295	MyGo	BasePurifier	Locarno	BAT26	Universal	I	-0.262
T16-338	MyGo	BasePurifier	Locarno	BAT26	Universal	I	-0.45
T16-348	MyGo	BasePurifier	Locarno	BAT26	Universal	I	-0.388
T16-351	MyGo	BasePurifier	Locarno	BAT26	Universal	I	-0.347
T16-410	MyGo	BasePurifier	Locarno	BAT26	Universal	I	-0.319
T16-414	MyGo	BasePurifier	Locarno	BAT26	Universal	I	-0.46
T16-434	MyGo	BasePurifier	Locarno	BAT26	Universal	I	-0.414
T16-446	MyGo	BasePurifier	Locarno	BAT26	Universal	S	-0.037
T16-448	MyGo	BasePurifier	Locarno	BAT26	Universal	I	-0.502
T16-454	MyGo	BasePurifier	Locarno	BAT26	Universal	S	-0.032
T16-459	MyGo	BasePurifier	Locarno	BAT26	Universal	I	-0.316
T16-523	MyGo	BasePurifier	Locarno	BAT26	Universal	I	-0.464
T16-556	MyGo	BasePurifier	Locarno	BAT26	Universal	S	-0.003
T16-567	MyGo	BasePurifier	Locarno	BAT26	Universal	S	-0.011
T16-594	MyGo	BasePurifier	Locarno	BAT26	Universal	S	-0.034
T16-603	MyGo	BasePurifier	Locarno	BAT26	Universal	S	-0.023
T16-609	MyGo	BasePurifier	Locarno	BAT26	Universal	I	-0.193
T16-611	MyGo	BasePurifier	Locarno	BAT26	Universal	S	-0.022
T16-683	MyGo	BasePurifier	Locarno	BAT26	Universal	I	-0.468
T16-700	MyGo	BasePurifier	Locarno	BAT26	Universal	I	-0.428
T16-743	MyGo	BasePurifier	Locarno	BAT26	Universal	I	-0.25
T16-783	MyGo	BasePurifier	Locarno	BAT26	Universal	S	-0.003
T16-789	MyGo	BasePurifier	Locarno	BAT26	Universal	I	-0.321
T16-808	MyGo	BasePurifier	Locarno	BAT26	Universal	I	-0.479
T17-015	MyGo	BasePurifier	Locarno	BAT26	Universal	S	-0.001
T17-051	MyGo	BasePurifier	Locarno	BAT26	Universal	S	-0.001
T17-087	MyGo	BasePurifier	Locarno	BAT26	Universal	I	-0.544
T17-096	MyGo	BasePurifier	Locarno	BAT26	Universal	I	-0.434
T16-041	MyGo	BasePurifier	Locarno	NR22	Universal	I	-0.163
T16-084	MyGo	BasePurifier	Locarno	NR22	Universal	I	-0.191
T16-123	MyGo	BasePurifier	Locarno	NR22	Universal	I	-0.212
T16-184	MyGo	BasePurifier	Locarno	NR22	Universal	I	-0.277
T16-192	MyGo	BasePurifier	Locarno	NR22	Universal	I	-0.161
T16-205	MyGo	BasePurifier	Locarno	NR22	Universal	S	-0.001
T16-209	MyGo	BasePurifier	Locarno	NR22	Universal	I	-0.278
T16-226	MyGo	BasePurifier	Locarno	NR22	Universal	I	-0.165
T16-260	MyGo	BasePurifier	Locarno	NR22	Universal	S	-0.001
T16-264	MyGo	BasePurifier	Locarno	NR22	Universal	I	-0.229
T16-274	MyGo	BasePurifier	Locarno	NR22	Universal	I	-0.12
T16-284	MyGo	BasePurifier	Locarno	NR22	Universal	S	-0.002
T16-295	MyGo	BasePurifier	Locarno	NR22	Universal	I	-0.178
T16-338	MyGo	BasePurifier	Locarno	NR22	Universal	I	-0.214
T16-348	MyGo	BasePurifier	Locarno	NR22	Universal	I	-0.136
T16-351	MyGo	BasePurifier	Locarno	NR22	Universal	I	-0.166
T16-410	MyGo	BasePurifier	Locarno	NR22	Universal	I	-0.146
T16-414	MyGo	BasePurifier	Locarno	NR22	Universal	I	-0.217
T16-434	MyGo	BasePurifier	Locarno	NR22	Universal	I	-0.247
T16-446	MyGo	BasePurifier	Locarno	NR22	Universal	S	-0.001
T16-448	MyGo	BasePurifier	Locarno	NR22	Universal	I	-0.246
T16-454	MyGo	BasePurifier	Locarno	NR22	Universal	S	-0.001
T16-459	MyGo	BasePurifier	Locarno	NR22	Universal	I	-0.2
T16-523	MyGo	BasePurifier	Locarno	NR22	Universal	I	-0.231
T16-556	MyGo	BasePurifier	Locarno	NR22	Universal	S	-0.001
T16-567	MyGo	BasePurifier	Locarno	NR22	Universal	S	0
T16-594	MyGo	BasePurifier	Locarno	NR22	Universal	S	-0.001
T16-603	MyGo	BasePurifier	Locarno	NR22	Universal	S	0
T16-609	MyGo	BasePurifier	Locarno	NR22	Universal	I	-0.074
T16-611	MyGo	BasePurifier	Locarno	NR22	Universal	S	-0.001
T16-683	MyGo	BasePurifier	Locarno	NR22	Universal	I	-0.178
T16-700	MyGo	BasePurifier	Locarno	NR22	Universal	I	-0.243
T16-743	MyGo	BasePurifier	Locarno	NR22	Universal	I	-0.179
T16-783	MyGo	BasePurifier	Locarno	NR22	Universal	S	-0.004
T16-789	MyGo	BasePurifier	Locarno	NR22	Universal	I	-0.123
T16-808	MyGo	BasePurifier	Locarno	NR22	Universal	I	-0.318
T17-015	MyGo	BasePurifier	Locarno	NR22	Universal	S	-0.004
T17-051	MyGo	BasePurifier	Locarno	NR22	Universal	S	-0.002
T17-087	MyGo	BasePurifier	Locarno	NR22	Universal	I	-0.345
T17-096	MyGo	BasePurifier	Locarno	NR22	Universal	I	-0.307
T16-041	MyGo	BasePurifier	Locarno	NR24	Universal	I	-0.206
T16-084	MyGo	BasePurifier	Locarno	NR24	Universal	I	-0.235
T16-123	MyGo	BasePurifier	Locarno	NR24	Universal	I	-0.198
T16-184	MyGo	BasePurifier	Locarno	NR24	Universal	I	-0.251
T16-192	MyGo	BasePurifier	Locarno	NR24	Universal	I	-0.306
T16-205	MyGo	BasePurifier	Locarno	NR24	Universal	S	-0.025
T16-209	MyGo	BasePurifier	Locarno	NR24	Universal	I	-0.404
T16-226	MyGo	BasePurifier	Locarno	NR24	Universal	I	-0.346
T16-260	MyGo	BasePurifier	Locarno	NR24	Universal	S	-0.039
T16-264	MyGo	BasePurifier	Locarno	NR24	Universal	I	-0.214
T16-274	MyGo	BasePurifier	Locarno	NR24	Universal	I	-0.186
T16-284	MyGo	BasePurifier	Locarno	NR24	Universal	S	-0.013
T16-295	MyGo	BasePurifier	Locarno	NR24	Universal	I	-0.124
T16-338	MyGo	BasePurifier	Locarno	NR24	Universal	I	-0.171
T16-348	MyGo	BasePurifier	Locarno	NR24	Universal	I	-0.195
T16-351	MyGo	BasePurifier	Locarno	NR24	Universal	I	-0.26
T16-410	MyGo	BasePurifier	Locarno	NR24	Universal	I	-0.1
T16-414	MyGo	BasePurifier	Locarno	NR24	Universal	I	-0.339
T16-434	MyGo	BasePurifier	Locarno	NR24	Universal	I	-0.186
T16-446	MyGo	BasePurifier	Locarno	NR24	Universal	S	-0.041
T16-448	MyGo	BasePurifier	Locarno	NR24	Universal	I	-0.315
T16-454	MyGo	BasePurifier	Locarno	NR24	Universal	S	-0.045
T16-459	MyGo	BasePurifier	Locarno	NR24	Universal	I	-0.219
T16-523	MyGo	BasePurifier	Locarno	NR24	Universal	I	-0.259
T16-556	MyGo	BasePurifier	Locarno	NR24	Universal	S	-0.006
T16-567	MyGo	BasePurifier	Locarno	NR24	Universal	S	-0.01
T16-594	MyGo	BasePurifier	Locarno	NR24	Universal	S	-0.003
T16-603	MyGo	BasePurifier	Locarno	NR24	Universal	S	-0.009
T16-609	MyGo	BasePurifier	Locarno	NR24	Universal	I	-0.094
T16-611	MyGo	BasePurifier	Locarno	NR24	Universal	S	-0.039
T16-683	MyGo	BasePurifier	Locarno	NR24	Universal	I	-0.193
T16-700	MyGo	BasePurifier	Locarno	NR24	Universal	I	-0.156
T16-743	MyGo	BasePurifier	Locarno	NR24	Universal	I	-0.339
T16-783	MyGo	BasePurifier	Locarno	NR24	Universal	S	-0.015
T16-789	MyGo	BasePurifier	Locarno	NR24	Universal	I	-0.157
T16-808	MyGo	BasePurifier	Locarno	NR24	Universal	I	-0.321
T17-015	MyGo	BasePurifier	Locarno	NR24	Universal	S	0
T17-051	MyGo	BasePurifier	Locarno	NR24	Universal	S	-0.007
T17-087	MyGo	BasePurifier	Locarno	NR24	Universal	I	-0.38
T17-096	MyGo	BasePurifier	Locarno	NR24	Universal	I	-0.36
T16-041	MyGo	BasePurifier	Locarno	MONO27	Universal	I	-0.15
T16-084	MyGo	BasePurifier	Locarno	MONO27	Universal	I	-0.271
T16-123	MyGo	BasePurifier	Locarno	MONO27	Universal	I	-0.054
T16-184	MyGo	BasePurifier	Locarno	MONO27	Universal	I	-0.207
T16-192	MyGo	BasePurifier	Locarno	MONO27	Universal	I	-0.305
T16-205	MyGo	BasePurifier	Locarno	MONO27	Universal	S	-0.019
T16-209	MyGo	BasePurifier	Locarno	MONO27	Universal	I	-0.484
T16-226	MyGo	BasePurifier	Locarno	MONO27	Universal	I	-0.306
T16-260	MyGo	BasePurifier	Locarno	MONO27	Universal	S	-0.006
T16-264	MyGo	BasePurifier	Locarno	MONO27	Universal	I	-0.105
T16-274	MyGo	BasePurifier	Locarno	MONO27	Universal	I	-0.122
T16-284	MyGo	BasePurifier	Locarno	MONO27	Universal	S	-0.014
T16-295	MyGo	BasePurifier	Locarno	MONO27	Universal	I	-0.124
T16-338	MyGo	BasePurifier	Locarno	MONO27	Universal	I	-0.298
T16-348	MyGo	BasePurifier	Locarno	MONO27	Universal	I	-0.13
T16-351	MyGo	BasePurifier	Locarno	MONO27	Universal	I	-0.113
T16-410	MyGo	BasePurifier	Locarno	MONO27	Universal	I	-0.122
T16-414	MyGo	BasePurifier	Locarno	MONO27	Universal	I	-0.393
T16-434	MyGo	BasePurifier	Locarno	MONO27	Universal	I	-0.23
T16-446	MyGo	BasePurifier	Locarno	MONO27	Universal	S	-0.008
T16-448	MyGo	BasePurifier	Locarno	MONO27	Universal	I	-0.383
T16-454	MyGo	BasePurifier	Locarno	MONO27	Universal	S	-0.011
T16-459	MyGo	BasePurifier	Locarno	MONO27	Universal	I	-0.164
T16-523	MyGo	BasePurifier	Locarno	MONO27	Universal	I	-0.242
T16-556	MyGo	BasePurifier	Locarno	MONO27	Universal	S	-0.006
T16-567	MyGo	BasePurifier	Locarno	MONO27	Universal	S	-0.01
T16-594	MyGo	BasePurifier	Locarno	MONO27	Universal	S	-0.015
T16-603	MyGo	BasePurifier	Locarno	MONO27	Universal	S	-0.031
T16-609	MyGo	BasePurifier	Locarno	MONO27	Universal	I	-0.129
T16-611	MyGo	BasePurifier	Locarno	MONO27	Universal	S	-0.014
T16-683	MyGo	BasePurifier	Locarno	MONO27	Universal	I	-0.292
T16-700	MyGo	BasePurifier	Locarno	MONO27	Universal	I	-0.242
T16-743	MyGo	BasePurifier	Locarno	MONO27	Universal	I	-0.407
T16-783	MyGo	BasePurifier	Locarno	MONO27	Universal	S	0
T16-789	MyGo	BasePurifier	Locarno	MONO27	Universal	I	-0.166
T16-808	MyGo	BasePurifier	Locarno	MONO27	Universal	I	-0.343
T17-015	MyGo	BasePurifier	Locarno	MONO27	Universal	S	0
T17-051	MyGo	BasePurifier	Locarno	MONO27	Universal	S	0
T17-087	MyGo	BasePurifier	Locarno	MONO27	Universal	I	-0.273
T17-096	MyGo	BasePurifier	Locarno	MONO27	Universal	I	-0.231
T16-041	MyGo	BaseRelease	Locarno	BAT25	Universal	I	-0.122
T16-084	MyGo	BaseRelease	Locarno	BAT25	Universal	I	-0.281
T16-123	MyGo	BaseRelease	Locarno	BAT25	Universal	I	-0.182
T16-184	MyGo	BaseRelease	Locarno	BAT25	Universal	I	-0.121
T16-192	MyGo	BaseRelease	Locarno	BAT25	Universal	I	-0.401
T16-205	MyGo	BaseRelease	Locarno	BAT25	Universal	S	-0.054
T16-209	MyGo	BaseRelease	Locarno	BAT25	Universal	I	-0.295
T16-226	MyGo	BaseRelease	Locarno	BAT25	Universal	I	-0.371
T16-260	MyGo	BaseRelease	Locarno	BAT25	Universal	S	-0.097
T16-264	MyGo	BaseRelease	Locarno	BAT25	Universal	I	-0.258
T16-274	MyGo	BaseRelease	Locarno	BAT25	Universal	I	-0.148
T16-284	MyGo	BaseRelease	Locarno	BAT25	Universal	S	-0.015
T16-295	MyGo	BaseRelease	Locarno	BAT25	Universal	I	-0.275
T16-338	MyGo	BaseRelease	Locarno	BAT25	Universal	I	-0.274
T16-348	MyGo	BaseRelease	Locarno	BAT25	Universal	I	-0.13
T16-351	MyGo	BaseRelease	Locarno	BAT25	Universal	I	-0.244
T16-410	MyGo	BaseRelease	Locarno	BAT25	Universal	I	-0.246
T16-414	MyGo	BaseRelease	Locarno	BAT25	Universal	I	-0.271
T16-434	MyGo	BaseRelease	Locarno	BAT25	Universal	I	-0.207
T16-446	MyGo	BaseRelease	Locarno	BAT25	Universal	S	-0.07
T16-448	MyGo	BaseRelease	Locarno	BAT25	Universal	I	-0.334
T16-454	MyGo	BaseRelease	Locarno	BAT25	Universal	S	-0.014
T16-459	MyGo	BaseRelease	Locarno	BAT25	Universal	I	-0.205
T16-523	MyGo	BaseRelease	Locarno	BAT25	Universal	I	-0.382
T16-556	MyGo	BaseRelease	Locarno	BAT25	Universal	S	-0.047
T16-567	MyGo	BaseRelease	Locarno	BAT25	Universal	S	-0.009
T16-594	MyGo	BaseRelease	Locarno	BAT25	Universal	S	-0.06
T16-603	MyGo	BaseRelease	Locarno	BAT25	Universal	S	-0.071
T16-609	MyGo	BaseRelease	Locarno	BAT25	Universal	I	-0.212
T16-611	MyGo	BaseRelease	Locarno	BAT25	Universal	S	-0.059
T16-683	MyGo	BaseRelease	Locarno	BAT25	Universal	I	-0.14
T16-700	MyGo	BaseRelease	Locarno	BAT25	Universal	I	-0.241
T16-743	MyGo	BaseRelease	Locarno	BAT25	Universal	I	-0.24
T16-783	MyGo	BaseRelease	Locarno	BAT25	Universal	S	-0.011
T16-789	MyGo	BaseRelease	Locarno	BAT25	Universal	I	-0.198
T16-808	MyGo	BaseRelease	Locarno	BAT25	Universal	I	-0.366
T17-015	MyGo	BaseRelease	Locarno	BAT25	Universal	S	-0.016
T17-051	MyGo	BaseRelease	Locarno	BAT25	Universal	S	-0.013
T17-087	MyGo	BaseRelease	Locarno	BAT25	Universal	I	-0.365
T17-096	MyGo	BaseRelease	Locarno	BAT25	Universal	I	-0.201
T16-041	MyGo	BaseRelease	Locarno	BAT26	Universal	I	-0.26
T16-084	MyGo	BaseRelease	Locarno	BAT26	Universal	I	-0.12
T16-123	MyGo	BaseRelease	Locarno	BAT26	Universal	I	-0.366
T16-184	MyGo	BaseRelease	Locarno	BAT26	Universal	I	-0.259
T16-192	MyGo	BaseRelease	Locarno	BAT26	Universal	I	-0.542
T16-205	MyGo	BaseRelease	Locarno	BAT26	Universal	S	-0.001
T16-209	MyGo	BaseRelease	Locarno	BAT26	Universal	I	-0.481
T16-226	MyGo	BaseRelease	Locarno	BAT26	Universal	I	-0.436
T16-260	MyGo	BaseRelease	Locarno	BAT26	Universal	S	-0.052
T16-264	MyGo	BaseRelease	Locarno	BAT26	Universal	I	-0.312
T16-274	MyGo	BaseRelease	Locarno	BAT26	Universal	I	-0.145
T16-284	MyGo	BaseRelease	Locarno	BAT26	Universal	S	-0.017
T16-295	MyGo	BaseRelease	Locarno	BAT26	Universal	I	-0.311
T16-338	MyGo	BaseRelease	Locarno	BAT26	Universal	I	-0.468
T16-348	MyGo	BaseRelease	Locarno	BAT26	Universal	I	-0.383
T16-351	MyGo	BaseRelease	Locarno	BAT26	Universal	I	-0.376
T16-410	MyGo	BaseRelease	Locarno	BAT26	Universal	I	-0.346
T16-414	MyGo	BaseRelease	Locarno	BAT26	Universal	I	-0.484
T16-434	MyGo	BaseRelease	Locarno	BAT26	Universal	I	-0.444
T16-446	MyGo	BaseRelease	Locarno	BAT26	Universal	S	-0.03
T16-448	MyGo	BaseRelease	Locarno	BAT26	Universal	I	-0.507
T16-454	MyGo	BaseRelease	Locarno	BAT26	Universal	S	-0.003
T16-459	MyGo	BaseRelease	Locarno	BAT26	Universal	I	-0.306
T16-523	MyGo	BaseRelease	Locarno	BAT26	Universal	I	-0.506
T16-556	MyGo	BaseRelease	Locarno	BAT26	Universal	S	-0.038
T16-567	MyGo	BaseRelease	Locarno	BAT26	Universal	S	-0.013
T16-594	MyGo	BaseRelease	Locarno	BAT26	Universal	S	-0.041
T16-603	MyGo	BaseRelease	Locarno	BAT26	Universal	S	-0.046
T16-609	MyGo	BaseRelease	Locarno	BAT26	Universal	I	-0.207
T16-611	MyGo	BaseRelease	Locarno	BAT26	Universal	S	-0.022
T16-683	MyGo	BaseRelease	Locarno	BAT26	Universal	I	-0.502
T16-700	MyGo	BaseRelease	Locarno	BAT26	Universal	I	-0.454
T16-743	MyGo	BaseRelease	Locarno	BAT26	Universal	I	-0.28
T16-783	MyGo	BaseRelease	Locarno	BAT26	Universal	S	-0.022
T16-789	MyGo	BaseRelease	Locarno	BAT26	Universal	I	-0.31
T16-808	MyGo	BaseRelease	Locarno	BAT26	Universal	I	-0.558
T17-015	MyGo	BaseRelease	Locarno	BAT26	Universal	S	-0.015
T17-051	MyGo	BaseRelease	Locarno	BAT26	Universal	S	-0.021
T17-087	MyGo	BaseRelease	Locarno	BAT26	Universal	I	-0.539
T17-096	MyGo	BaseRelease	Locarno	BAT26	Universal	I	-0.408
T16-041	MyGo	BaseRelease	Locarno	NR22	Universal	I	-0.105
T16-084	MyGo	BaseRelease	Locarno	NR22	Universal	I	-0.166
T16-123	MyGo	BaseRelease	Locarno	NR22	Universal	I	-0.218
T16-184	MyGo	BaseRelease	Locarno	NR22	Universal	I	-0.291
T16-192	MyGo	BaseRelease	Locarno	NR22	Universal	I	-0.175
T16-205	MyGo	BaseRelease	Locarno	NR22	Universal	S	-0.005
T16-209	MyGo	BaseRelease	Locarno	NR22	Universal	I	-0.253
T16-226	MyGo	BaseRelease	Locarno	NR22	Universal	I	-0.153
T16-260	MyGo	BaseRelease	Locarno	NR22	Universal	S	-0.003
T16-264	MyGo	BaseRelease	Locarno	NR22	Universal	I	-0.222
T16-274	MyGo	BaseRelease	Locarno	NR22	Universal	I	-0.106
T16-284	MyGo	BaseRelease	Locarno	NR22	Universal	S	-0.003
T16-295	MyGo	BaseRelease	Locarno	NR22	Universal	I	-0.188
T16-338	MyGo	BaseRelease	Locarno	NR22	Universal	I	-0.212
T16-348	MyGo	BaseRelease	Locarno	NR22	Universal	I	-0.121
T16-351	MyGo	BaseRelease	Locarno	NR22	Universal	I	-0.158
T16-410	MyGo	BaseRelease	Locarno	NR22	Universal	I	-0.138
T16-414	MyGo	BaseRelease	Locarno	NR22	Universal	I	-0.201
T16-434	MyGo	BaseRelease	Locarno	NR22	Universal	I	-0.248
T16-446	MyGo	BaseRelease	Locarno	NR22	Universal	S	-0.004
T16-448	MyGo	BaseRelease	Locarno	NR22	Universal	I	-0.233
T16-454	MyGo	BaseRelease	Locarno	NR22	Universal	S	-0.004
T16-459	MyGo	BaseRelease	Locarno	NR22	Universal	I	-0.193
T16-523	MyGo	BaseRelease	Locarno	NR22	Universal	I	-0.169
T16-556	MyGo	BaseRelease	Locarno	NR22	Universal	S	-0.006
T16-567	MyGo	BaseRelease	Locarno	NR22	Universal	S	-0.029
T16-594	MyGo	BaseRelease	Locarno	NR22	Universal	S	-0.009
T16-603	MyGo	BaseRelease	Locarno	NR22	Universal	S	-0.007
T16-609	MyGo	BaseRelease	Locarno	NR22	Universal	I	-0.041
T16-611	MyGo	BaseRelease	Locarno	NR22	Universal	S	-0.008
T16-683	MyGo	BaseRelease	Locarno	NR22	Universal	I	-0.092
T16-700	MyGo	BaseRelease	Locarno	NR22	Universal	I	-0.176
T16-743	MyGo	BaseRelease	Locarno	NR22	Universal	I	-0.179
T16-783	MyGo	BaseRelease	Locarno	NR22	Universal	S	-0.004
T16-789	MyGo	BaseRelease	Locarno	NR22	Universal	I	-0.126
T16-808	MyGo	BaseRelease	Locarno	NR22	Universal	I	-0.337
T17-015	MyGo	BaseRelease	Locarno	NR22	Universal	S	-0.005
T17-051	MyGo	BaseRelease	Locarno	NR22	Universal	S	-0.003
T17-087	MyGo	BaseRelease	Locarno	NR22	Universal	I	-0.337
T17-096	MyGo	BaseRelease	Locarno	NR22	Universal	I	-0.304
T16-041	MyGo	BaseRelease	Locarno	NR24	Universal	I	-0.152
T16-084	MyGo	BaseRelease	Locarno	NR24	Universal	I	-0.257
T16-123	MyGo	BaseRelease	Locarno	NR24	Universal	I	-0.225
T16-184	MyGo	BaseRelease	Locarno	NR24	Universal	I	-0.304
T16-192	MyGo	BaseRelease	Locarno	NR24	Universal	I	-0.404
T16-205	MyGo	BaseRelease	Locarno	NR24	Universal	S	-0.004
T16-209	MyGo	BaseRelease	Locarno	NR24	Universal	I	-0.393
T16-226	MyGo	BaseRelease	Locarno	NR24	Universal	I	-0.344
T16-260	MyGo	BaseRelease	Locarno	NR24	Universal	S	-0.046
T16-264	MyGo	BaseRelease	Locarno	NR24	Universal	I	-0.229
T16-274	MyGo	BaseRelease	Locarno	NR24	Universal	I	-0.221
T16-284	MyGo	BaseRelease	Locarno	NR24	Universal	S	-0.002
T16-295	MyGo	BaseRelease	Locarno	NR24	Universal	I	-0.152
T16-338	MyGo	BaseRelease	Locarno	NR24	Universal	I	-0.189
T16-348	MyGo	BaseRelease	Locarno	NR24	Universal	I	-0.235
T16-351	MyGo	BaseRelease	Locarno	NR24	Universal	I	-0.296
T16-410	MyGo	BaseRelease	Locarno	NR24	Universal	I	-0.122
T16-414	MyGo	BaseRelease	Locarno	NR24	Universal	I	-0.449
T16-434	MyGo	BaseRelease	Locarno	NR24	Universal	I	-0.193
T16-446	MyGo	BaseRelease	Locarno	NR24	Universal	S	-0.04
T16-448	MyGo	BaseRelease	Locarno	NR24	Universal	I	-0.324
T16-454	MyGo	BaseRelease	Locarno	NR24	Universal	S	-0.02
T16-459	MyGo	BaseRelease	Locarno	NR24	Universal	I	-0.283
T16-523	MyGo	BaseRelease	Locarno	NR24	Universal	I	-0.257
T16-556	MyGo	BaseRelease	Locarno	NR24	Universal	S	-0.009
T16-567	MyGo	BaseRelease	Locarno	NR24	Universal	S	0
T16-594	MyGo	BaseRelease	Locarno	NR24	Universal	S	-0.018
T16-603	MyGo	BaseRelease	Locarno	NR24	Universal	S	-0.015
T16-609	MyGo	BaseRelease	Locarno	NR24	Universal	I	-0.113
T16-611	MyGo	BaseRelease	Locarno	NR24	Universal	S	-0.03
T16-683	MyGo	BaseRelease	Locarno	NR24	Universal	I	-0.19
T16-700	MyGo	BaseRelease	Locarno	NR24	Universal	I	-0.227
T16-743	MyGo	BaseRelease	Locarno	NR24	Universal	I	-0.347
T16-783	MyGo	BaseRelease	Locarno	NR24	Universal	S	-0.014
T16-789	MyGo	BaseRelease	Locarno	NR24	Universal	I	-0.157
T16-808	MyGo	BaseRelease	Locarno	NR24	Universal	I	-0.354
T17-015	MyGo	BaseRelease	Locarno	NR24	Universal	S	0
T17-051	MyGo	BaseRelease	Locarno	NR24	Universal	S	-0.008
T17-087	MyGo	BaseRelease	Locarno	NR24	Universal	I	-0.386
T17-096	MyGo	BaseRelease	Locarno	NR24	Universal	I	-0.392
T16-041	MyGo	BaseRelease	Locarno	MONO27	Universal	I	-0.153
T16-084	MyGo	BaseRelease	Locarno	MONO27	Universal	I	-0.213
T16-123	MyGo	BaseRelease	Locarno	MONO27	Universal	I	-0.048
T16-184	MyGo	BaseRelease	Locarno	MONO27	Universal	I	-0.198
T16-192	MyGo	BaseRelease	Locarno	MONO27	Universal	I	-0.322
T16-205	MyGo	BaseRelease	Locarno	MONO27	Universal	S	-0.004
T16-209	MyGo	BaseRelease	Locarno	MONO27	Universal	I	-0.523
T16-226	MyGo	BaseRelease	Locarno	MONO27	Universal	I	-0.34
T16-260	MyGo	BaseRelease	Locarno	MONO27	Universal	S	-0.026
T16-264	MyGo	BaseRelease	Locarno	MONO27	Universal	I	-0.218
T16-274	MyGo	BaseRelease	Locarno	MONO27	Universal	I	-0.182
T16-284	MyGo	BaseRelease	Locarno	MONO27	Universal	S	-0.001
T16-295	MyGo	BaseRelease	Locarno	MONO27	Universal	I	-0.157
T16-338	MyGo	BaseRelease	Locarno	MONO27	Universal	I	-0.304
T16-348	MyGo	BaseRelease	Locarno	MONO27	Universal	I	-0.143
T16-351	MyGo	BaseRelease	Locarno	MONO27	Universal	I	-0.135
T16-410	MyGo	BaseRelease	Locarno	MONO27	Universal	I	-0.154
T16-414	MyGo	BaseRelease	Locarno	MONO27	Universal	I	-0.477
T16-434	MyGo	BaseRelease	Locarno	MONO27	Universal	I	-0.237
T16-446	MyGo	BaseRelease	Locarno	MONO27	Universal	S	-0.007
T16-448	MyGo	BaseRelease	Locarno	MONO27	Universal	I	-0.401
T16-454	MyGo	BaseRelease	Locarno	MONO27	Universal	S	0
T16-459	MyGo	BaseRelease	Locarno	MONO27	Universal	I	-0.201
T16-523	MyGo	BaseRelease	Locarno	MONO27	Universal	I	-0.22
T16-556	MyGo	BaseRelease	Locarno	MONO27	Universal	S	-0.003
T16-567	MyGo	BaseRelease	Locarno	MONO27	Universal	S	0
T16-594	MyGo	BaseRelease	Locarno	MONO27	Universal	S	-0.017
T16-603	MyGo	BaseRelease	Locarno	MONO27	Universal	S	-0.029
T16-609	MyGo	BaseRelease	Locarno	MONO27	Universal	I	-0.151
T16-611	MyGo	BaseRelease	Locarno	MONO27	Universal	S	-0.008
T16-683	MyGo	BaseRelease	Locarno	MONO27	Universal	I	-0.304
T16-700	MyGo	BaseRelease	Locarno	MONO27	Universal	I	-0.282
T16-743	MyGo	BaseRelease	Locarno	MONO27	Universal	I	-0.435
T16-783	MyGo	BaseRelease	Locarno	MONO27	Universal	S	0
T16-789	MyGo	BaseRelease	Locarno	MONO27	Universal	I	-0.195
T16-808	MyGo	BaseRelease	Locarno	MONO27	Universal	I	-0.417
T17-015	MyGo	BaseRelease	Locarno	MONO27	Universal	S	-0.001
T17-051	MyGo	BaseRelease	Locarno	MONO27	Universal	S	-0.007
T17-087	MyGo	BaseRelease	Locarno	MONO27	Universal	I	-0.282
T17-096	MyGo	BaseRelease	Locarno	MONO27	Universal	I	-0.245
T16-041	MyGo	BasePurifier	Locarno	BAT25	Paired	I	-0.089
T16-084	MyGo	BasePurifier	Locarno	BAT25	Paired	I	-0.192
T16-123	MyGo	BasePurifier	Locarno	BAT25	Paired	I	-0.131
T16-184	MyGo	BasePurifier	Locarno	BAT25	Paired	I	-0.05
T16-192	MyGo	BasePurifier	Locarno	BAT25	Paired	I	-0.248
T16-205	MyGo	BasePurifier	Locarno	BAT25	Paired	S	-0.032
T16-209	MyGo	BasePurifier	Locarno	BAT25	Paired	I	-0.265
T16-226	MyGo	BasePurifier	Locarno	BAT25	Paired	I	-0.331
T16-260	MyGo	BasePurifier	Locarno	BAT25	Paired	S	-0.013
T16-264	MyGo	BasePurifier	Locarno	BAT25	Paired	I	-0.197
T16-274	MyGo	BasePurifier	Locarno	BAT25	Paired	I	-0.09
T16-284	MyGo	BasePurifier	Locarno	BAT25	Paired	S	0
T16-295	MyGo	BasePurifier	Locarno	BAT25	Paired	I	-0.2
T16-338	MyGo	BasePurifier	Locarno	BAT25	Paired	I	-0.265
T16-348	MyGo	BasePurifier	Locarno	BAT25	Paired	I	-0.091
T16-351	MyGo	BasePurifier	Locarno	BAT25	Paired	I	-0.221
T16-410	MyGo	BasePurifier	Locarno	BAT25	Paired	I	-0.162
T16-414	MyGo	BasePurifier	Locarno	BAT25	Paired	I	-0.254
T16-434	MyGo	BasePurifier	Locarno	BAT25	Paired	I	-0.194
T16-446	MyGo	BasePurifier	Locarno	BAT25	Paired	S	-0.015
T16-448	MyGo	BasePurifier	Locarno	BAT25	Paired	I	-0.289
T16-454	MyGo	BasePurifier	Locarno	BAT25	Paired	S	-0.01
T16-459	MyGo	BasePurifier	Locarno	BAT25	Paired	I	-0.146
T16-523	MyGo	BasePurifier	Locarno	BAT25	Paired	I	-0.331
T16-556	MyGo	BasePurifier	Locarno	BAT25	Paired	S	0
T16-567	MyGo	BasePurifier	Locarno	BAT25	Paired	S	0
T16-594	MyGo	BasePurifier	Locarno	BAT25	Paired	S	0
T16-603	MyGo	BasePurifier	Locarno	BAT25	Paired	S	-0.001
T16-609	MyGo	BasePurifier	Locarno	BAT25	Paired	I	-0.188
T16-611	MyGo	BasePurifier	Locarno	BAT25	Paired	S	-0.002
T16-683	MyGo	BasePurifier	Locarno	BAT25	Paired	I	-0.109
T16-700	MyGo	BasePurifier	Locarno	BAT25	Paired	I	-0.205
T16-743	MyGo	BasePurifier	Locarno	BAT25	Paired	I	-0.247
T16-783	MyGo	BasePurifier	Locarno	BAT25	Paired	S	-0.008
T16-789	MyGo	BasePurifier	Locarno	BAT25	Paired	I	-0.206
T16-808	MyGo	BasePurifier	Locarno	BAT25	Paired	I	-0.332
T17-015	MyGo	BasePurifier	Locarno	BAT25	Paired	S	0
T17-051	MyGo	BasePurifier	Locarno	BAT25	Paired	S	-0.005
T17-087	MyGo	BasePurifier	Locarno	BAT25	Paired	I	-0.362
T17-096	MyGo	BasePurifier	Locarno	BAT25	Paired	I	-0.217
T16-041	MyGo	BasePurifier	Locarno	BAT26	Paired	I	-0.347
T16-084	MyGo	BasePurifier	Locarno	BAT26	Paired	I	-0.153
T16-123	MyGo	BasePurifier	Locarno	BAT26	Paired	I	-0.391
T16-184	MyGo	BasePurifier	Locarno	BAT26	Paired	I	-0.289
T16-192	MyGo	BasePurifier	Locarno	BAT26	Paired	I	-0.088
T16-205	MyGo	BasePurifier	Locarno	BAT26	Paired	S	-0.018
T16-209	MyGo	BasePurifier	Locarno	BAT26	Paired	I	-0.59
T16-226	MyGo	BasePurifier	Locarno	BAT26	Paired	I	-0.373
T16-260	MyGo	BasePurifier	Locarno	BAT26	Paired	S	-0.014
T16-264	MyGo	BasePurifier	Locarno	BAT26	Paired	I	-0.273
T16-274	MyGo	BasePurifier	Locarno	BAT26	Paired	I	-0.138
T16-284	MyGo	BasePurifier	Locarno	BAT26	Paired	S	-0.022
T16-295	MyGo	BasePurifier	Locarno	BAT26	Paired	I	-0.276
T16-338	MyGo	BasePurifier	Locarno	BAT26	Paired	I	-0.467
T16-348	MyGo	BasePurifier	Locarno	BAT26	Paired	I	-0.419
T16-351	MyGo	BasePurifier	Locarno	BAT26	Paired	I	-0.375
T16-410	MyGo	BasePurifier	Locarno	BAT26	Paired	I	-0.349
T16-414	MyGo	BasePurifier	Locarno	BAT26	Paired	I	-0.49
T16-434	MyGo	BasePurifier	Locarno	BAT26	Paired	I	-0.436
T16-446	MyGo	BasePurifier	Locarno	BAT26	Paired	S	-0.013
T16-448	MyGo	BasePurifier	Locarno	BAT26	Paired	I	-0.539
T16-454	MyGo	BasePurifier	Locarno	BAT26	Paired	S	-0.039
T16-459	MyGo	BasePurifier	Locarno	BAT26	Paired	I	-0.369
T16-523	MyGo	BasePurifier	Locarno	BAT26	Paired	I	-0.481
T16-556	MyGo	BasePurifier	Locarno	BAT26	Paired	S	-0.016
T16-567	MyGo	BasePurifier	Locarno	BAT26	Paired	S	-0.001
T16-594	MyGo	BasePurifier	Locarno	BAT26	Paired	S	-0.005
T16-603	MyGo	BasePurifier	Locarno	BAT26	Paired	S	-0.01
T16-609	MyGo	BasePurifier	Locarno	BAT26	Paired	I	-0.232
T16-611	MyGo	BasePurifier	Locarno	BAT26	Paired	S	-0.04
T16-683	MyGo	BasePurifier	Locarno	BAT26	Paired	I	-0.525
T16-700	MyGo	BasePurifier	Locarno	BAT26	Paired	I	-0.454
T16-743	MyGo	BasePurifier	Locarno	BAT26	Paired	I	-0.302
T16-783	MyGo	BasePurifier	Locarno	BAT26	Paired	S	-0.005
T16-789	MyGo	BasePurifier	Locarno	BAT26	Paired	I	-0.389
T16-808	MyGo	BasePurifier	Locarno	BAT26	Paired	I	-0.455
T17-015	MyGo	BasePurifier	Locarno	BAT26	Paired	S	-0.003
T17-051	MyGo	BasePurifier	Locarno	BAT26	Paired	S	0
T17-087	MyGo	BasePurifier	Locarno	BAT26	Paired	I	-0.54
T17-096	MyGo	BasePurifier	Locarno	BAT26	Paired	I	-0.487
T16-041	MyGo	BasePurifier	Locarno	NR22	Paired	I	-0.197
T16-084	MyGo	BasePurifier	Locarno	NR22	Paired	I	-0.268
T16-123	MyGo	BasePurifier	Locarno	NR22	Paired	I	-0.322
T16-184	MyGo	BasePurifier	Locarno	NR22	Paired	I	-0.339
T16-192	MyGo	BasePurifier	Locarno	NR22	Paired	I	-0.133
T16-205	MyGo	BasePurifier	Locarno	NR22	Paired	S	-0.001
T16-209	MyGo	BasePurifier	Locarno	NR22	Paired	I	-0.429
T16-226	MyGo	BasePurifier	Locarno	NR22	Paired	I	-0.241
T16-260	MyGo	BasePurifier	Locarno	NR22	Paired	S	-0.006
T16-264	MyGo	BasePurifier	Locarno	NR22	Paired	I	-0.271
T16-274	MyGo	BasePurifier	Locarno	NR22	Paired	I	-0.162
T16-284	MyGo	BasePurifier	Locarno	NR22	Paired	S	-0.004
T16-295	MyGo	BasePurifier	Locarno	NR22	Paired	I	-0.227
T16-338	MyGo	BasePurifier	Locarno	NR22	Paired	I	-0.258
T16-348	MyGo	BasePurifier	Locarno	NR22	Paired	I	-0.196
T16-351	MyGo	BasePurifier	Locarno	NR22	Paired	I	-0.216
T16-410	MyGo	BasePurifier	Locarno	NR22	Paired	I	-0.19
T16-414	MyGo	BasePurifier	Locarno	NR22	Paired	I	-0.306
T16-434	MyGo	BasePurifier	Locarno	NR22	Paired	I	-0.326
T16-446	MyGo	BasePurifier	Locarno	NR22	Paired	S	-0.02
T16-448	MyGo	BasePurifier	Locarno	NR22	Paired	I	-0.341
T16-454	MyGo	BasePurifier	Locarno	NR22	Paired	S	-0.002
T16-459	MyGo	BasePurifier	Locarno	NR22	Paired	I	-0.271
T16-523	MyGo	BasePurifier	Locarno	NR22	Paired	I	-0.217
T16-556	MyGo	BasePurifier	Locarno	NR22	Paired	S	0
T16-567	MyGo	BasePurifier	Locarno	NR22	Paired	S	-0.005
T16-594	MyGo	BasePurifier	Locarno	NR22	Paired	S	-0.005
T16-603	MyGo	BasePurifier	Locarno	NR22	Paired	S	-0.003
T16-609	MyGo	BasePurifier	Locarno	NR22	Paired	I	-0.136
T16-611	MyGo	BasePurifier	Locarno	NR22	Paired	S	-0.003
T16-683	MyGo	BasePurifier	Locarno	NR22	Paired	I	-0.177
T16-700	MyGo	BasePurifier	Locarno	NR22	Paired	I	-0.322
T16-743	MyGo	BasePurifier	Locarno	NR22	Paired	I	-0.278
T16-783	MyGo	BasePurifier	Locarno	NR22	Paired	S	-0.012
T16-789	MyGo	BasePurifier	Locarno	NR22	Paired	I	-0.198
T16-808	MyGo	BasePurifier	Locarno	NR22	Paired	I	-0.428
T17-015	MyGo	BasePurifier	Locarno	NR22	Paired	S	0
T17-051	MyGo	BasePurifier	Locarno	NR22	Paired	S	-0.001
T17-087	MyGo	BasePurifier	Locarno	NR22	Paired	I	-0.445
T17-096	MyGo	BasePurifier	Locarno	NR22	Paired	I	-0.399
T16-041	MyGo	BasePurifier	Locarno	NR24	Paired	I	-0.213
T16-084	MyGo	BasePurifier	Locarno	NR24	Paired	I	-0.299
T16-123	MyGo	BasePurifier	Locarno	NR24	Paired	I	-0.225
T16-184	MyGo	BasePurifier	Locarno	NR24	Paired	I	-0.265
T16-192	MyGo	BasePurifier	Locarno	NR24	Paired	I	-0.321
T16-205	MyGo	BasePurifier	Locarno	NR24	Paired	S	-0.001
T16-209	MyGo	BasePurifier	Locarno	NR24	Paired	I	-0.487
T16-226	MyGo	BasePurifier	Locarno	NR24	Paired	I	-0.38
T16-260	MyGo	BasePurifier	Locarno	NR24	Paired	S	-0.004
T16-264	MyGo	BasePurifier	Locarno	NR24	Paired	I	-0.228
T16-274	MyGo	BasePurifier	Locarno	NR24	Paired	I	-0.179
T16-284	MyGo	BasePurifier	Locarno	NR24	Paired	S	0
T16-295	MyGo	BasePurifier	Locarno	NR24	Paired	I	-0.112
T16-338	MyGo	BasePurifier	Locarno	NR24	Paired	I	-0.174
T16-348	MyGo	BasePurifier	Locarno	NR24	Paired	I	-0.214
T16-351	MyGo	BasePurifier	Locarno	NR24	Paired	I	-0.282
T16-410	MyGo	BasePurifier	Locarno	NR24	Paired	I	-0.086
T16-414	MyGo	BasePurifier	Locarno	NR24	Paired	I	-0.368
T16-434	MyGo	BasePurifier	Locarno	NR24	Paired	I	-0.234
T16-446	MyGo	BasePurifier	Locarno	NR24	Paired	S	-0.001
T16-448	MyGo	BasePurifier	Locarno	NR24	Paired	I	-0.391
T16-454	MyGo	BasePurifier	Locarno	NR24	Paired	S	-0.017
T16-459	MyGo	BasePurifier	Locarno	NR24	Paired	I	-0.238
T16-523	MyGo	BasePurifier	Locarno	NR24	Paired	I	-0.284
T16-556	MyGo	BasePurifier	Locarno	NR24	Paired	S	0
T16-567	MyGo	BasePurifier	Locarno	NR24	Paired	S	0
T16-594	MyGo	BasePurifier	Locarno	NR24	Paired	S	-0.001
T16-603	MyGo	BasePurifier	Locarno	NR24	Paired	S	0
T16-609	MyGo	BasePurifier	Locarno	NR24	Paired	I	-0.099
T16-611	MyGo	BasePurifier	Locarno	NR24	Paired	S	-0.01
T16-683	MyGo	BasePurifier	Locarno	NR24	Paired	I	-0.23
T16-700	MyGo	BasePurifier	Locarno	NR24	Paired	I	-0.167
T16-743	MyGo	BasePurifier	Locarno	NR24	Paired	I	-0.404
T16-783	MyGo	BasePurifier	Locarno	NR24	Paired	S	-0.014
T16-789	MyGo	BasePurifier	Locarno	NR24	Paired	I	-0.193
T16-808	MyGo	BasePurifier	Locarno	NR24	Paired	I	-0.376
T17-015	MyGo	BasePurifier	Locarno	NR24	Paired	S	0
T17-051	MyGo	BasePurifier	Locarno	NR24	Paired	S	0
T17-087	MyGo	BasePurifier	Locarno	NR24	Paired	I	-0.432
T17-096	MyGo	BasePurifier	Locarno	NR24	Paired	I	-0.411
T16-041	MyGo	BasePurifier	Locarno	MONO27	Paired	I	-0.178
T16-084	MyGo	BasePurifier	Locarno	MONO27	Paired	I	-0.299
T16-123	MyGo	BasePurifier	Locarno	MONO27	Paired	I	-0.064
T16-184	MyGo	BasePurifier	Locarno	MONO27	Paired	I	-0.272
T16-192	MyGo	BasePurifier	Locarno	MONO27	Paired	I	-0.352
T16-205	MyGo	BasePurifier	Locarno	MONO27	Paired	S	0
T16-209	MyGo	BasePurifier	Locarno	MONO27	Paired	I	-0.551
T16-226	MyGo	BasePurifier	Locarno	MONO27	Paired	I	-0.41
T16-260	MyGo	BasePurifier	Locarno	MONO27	Paired	S	-0.028
T16-264	MyGo	BasePurifier	Locarno	MONO27	Paired	I	-0.136
T16-274	MyGo	BasePurifier	Locarno	MONO27	Paired	I	-0.137
T16-284	MyGo	BasePurifier	Locarno	MONO27	Paired	S	-0.011
T16-295	MyGo	BasePurifier	Locarno	MONO27	Paired	I	-0.164
T16-338	MyGo	BasePurifier	Locarno	MONO27	Paired	I	-0.332
T16-348	MyGo	BasePurifier	Locarno	MONO27	Paired	I	-0.162
T16-351	MyGo	BasePurifier	Locarno	MONO27	Paired	I	-0.176
T16-410	MyGo	BasePurifier	Locarno	MONO27	Paired	I	-0.091
T16-414	MyGo	BasePurifier	Locarno	MONO27	Paired	I	-0.431
T16-434	MyGo	BasePurifier	Locarno	MONO27	Paired	I	-0.271
T16-446	MyGo	BasePurifier	Locarno	MONO27	Paired	S	-0.011
T16-448	MyGo	BasePurifier	Locarno	MONO27	Paired	I	-0.431
T16-454	MyGo	BasePurifier	Locarno	MONO27	Paired	S	-0.009
T16-459	MyGo	BasePurifier	Locarno	MONO27	Paired	I	-0.218
T16-523	MyGo	BasePurifier	Locarno	MONO27	Paired	I	-0.278
T16-556	MyGo	BasePurifier	Locarno	MONO27	Paired	S	-0.015
T16-567	MyGo	BasePurifier	Locarno	MONO27	Paired	S	-0.014
T16-594	MyGo	BasePurifier	Locarno	MONO27	Paired	S	-0.029
T16-603	MyGo	BasePurifier	Locarno	MONO27	Paired	S	0
T16-609	MyGo	BasePurifier	Locarno	MONO27	Paired	I	-0.13
T16-611	MyGo	BasePurifier	Locarno	MONO27	Paired	S	0
T16-683	MyGo	BasePurifier	Locarno	MONO27	Paired	I	-0.34
T16-700	MyGo	BasePurifier	Locarno	MONO27	Paired	I	-0.275
T16-743	MyGo	BasePurifier	Locarno	MONO27	Paired	I	-0.42
T16-783	MyGo	BasePurifier	Locarno	MONO27	Paired	S	-0.002
T16-789	MyGo	BasePurifier	Locarno	MONO27	Paired	I	-0.214
T16-808	MyGo	BasePurifier	Locarno	MONO27	Paired	I	-0.381
T17-015	MyGo	BasePurifier	Locarno	MONO27	Paired	S	-0.001
T17-051	MyGo	BasePurifier	Locarno	MONO27	Paired	S	-0.001
T17-087	MyGo	BasePurifier	Locarno	MONO27	Paired	I	-0.31
T17-096	MyGo	BasePurifier	Locarno	MONO27	Paired	I	-0.262
T16-041	MyGo	BaseRelease	Locarno	BAT25	Paired	I	-0.054
T16-084	MyGo	BaseRelease	Locarno	BAT25	Paired	I	-0.5
T16-123	MyGo	BaseRelease	Locarno	BAT25	Paired	I	-0.122
T16-184	MyGo	BaseRelease	Locarno	BAT25	Paired	I	-0.045
T16-192	MyGo	BaseRelease	Locarno	BAT25	Paired	I	-0.349
T16-205	MyGo	BaseRelease	Locarno	BAT25	Paired	S	-0.01
T16-209	MyGo	BaseRelease	Locarno	BAT25	Paired	I	-0.209
T16-226	MyGo	BaseRelease	Locarno	BAT25	Paired	I	-0.318
T16-260	MyGo	BaseRelease	Locarno	BAT25	Paired	S	-0.037
T16-264	MyGo	BaseRelease	Locarno	BAT25	Paired	I	-0.209
T16-274	MyGo	BaseRelease	Locarno	BAT25	Paired	I	-0.079
T16-284	MyGo	BaseRelease	Locarno	BAT25	Paired	S	-0.006
T16-295	MyGo	BaseRelease	Locarno	BAT25	Paired	I	-0.23
T16-338	MyGo	BaseRelease	Locarno	BAT25	Paired	I	-0.256
T16-348	MyGo	BaseRelease	Locarno	BAT25	Paired	I	-0.095
T16-351	MyGo	BaseRelease	Locarno	BAT25	Paired	I	-0.211
T16-410	MyGo	BaseRelease	Locarno	BAT25	Paired	I	-0.165
T16-414	MyGo	BaseRelease	Locarno	BAT25	Paired	I	-0.265
T16-434	MyGo	BaseRelease	Locarno	BAT25	Paired	I	-0.181
T16-446	MyGo	BaseRelease	Locarno	BAT25	Paired	S	-0.008
T16-448	MyGo	BaseRelease	Locarno	BAT25	Paired	I	-0.275
T16-454	MyGo	BaseRelease	Locarno	BAT25	Paired	S	-0.009
T16-459	MyGo	BaseRelease	Locarno	BAT25	Paired	I	-0.157
T16-523	MyGo	BaseRelease	Locarno	BAT25	Paired	I	-0.307
T16-556	MyGo	BaseRelease	Locarno	BAT25	Paired	S	0
T16-567	MyGo	BaseRelease	Locarno	BAT25	Paired	S	-0.01
T16-594	MyGo	BaseRelease	Locarno	BAT25	Paired	S	0
T16-603	MyGo	BaseRelease	Locarno	BAT25	Paired	S	-0.006
T16-609	MyGo	BaseRelease	Locarno	BAT25	Paired	I	-0.182
T16-611	MyGo	BaseRelease	Locarno	BAT25	Paired	S	0
T16-683	MyGo	BaseRelease	Locarno	BAT25	Paired	I	-0.081
T16-700	MyGo	BaseRelease	Locarno	BAT25	Paired	I	-0.198
T16-743	MyGo	BaseRelease	Locarno	BAT25	Paired	I	-0.237
T16-783	MyGo	BaseRelease	Locarno	BAT25	Paired	S	-0.009
T16-789	MyGo	BaseRelease	Locarno	BAT25	Paired	I	-0.199
T16-808	MyGo	BaseRelease	Locarno	BAT25	Paired	I	-0.367
T17-015	MyGo	BaseRelease	Locarno	BAT25	Paired	S	-0.014
T17-051	MyGo	BaseRelease	Locarno	BAT25	Paired	S	-0.004
T17-087	MyGo	BaseRelease	Locarno	BAT25	Paired	I	-0.351
T17-096	MyGo	BaseRelease	Locarno	BAT25	Paired	I	-0.208
T16-041	MyGo	BaseRelease	Locarno	BAT26	Paired	I	-0.252
T16-084	MyGo	BaseRelease	Locarno	BAT26	Paired	I	-0.075
T16-123	MyGo	BaseRelease	Locarno	BAT26	Paired	I	-0.428
T16-184	MyGo	BaseRelease	Locarno	BAT26	Paired	I	-0.288
T16-192	MyGo	BaseRelease	Locarno	BAT26	Paired	I	-0.163
T16-205	MyGo	BaseRelease	Locarno	BAT26	Paired	S	-0.003
T16-209	MyGo	BaseRelease	Locarno	BAT26	Paired	I	-0.576
T16-226	MyGo	BaseRelease	Locarno	BAT26	Paired	I	-0.421
T16-260	MyGo	BaseRelease	Locarno	BAT26	Paired	S	-0.02
T16-264	MyGo	BaseRelease	Locarno	BAT26	Paired	I	-0.286
T16-274	MyGo	BaseRelease	Locarno	BAT26	Paired	I	-0.999
T16-284	MyGo	BaseRelease	Locarno	BAT26	Paired	S	0
T16-295	MyGo	BaseRelease	Locarno	BAT26	Paired	I	-0.322
T16-338	MyGo	BaseRelease	Locarno	BAT26	Paired	I	-0.444
T16-348	MyGo	BaseRelease	Locarno	BAT26	Paired	I	-0.357
T16-351	MyGo	BaseRelease	Locarno	BAT26	Paired	I	-0.364
T16-410	MyGo	BaseRelease	Locarno	BAT26	Paired	I	-0.283
T16-414	MyGo	BaseRelease	Locarno	BAT26	Paired	I	-0.478
T16-434	MyGo	BaseRelease	Locarno	BAT26	Paired	I	-0.443
T16-446	MyGo	BaseRelease	Locarno	BAT26	Paired	S	-0.015
T16-448	MyGo	BaseRelease	Locarno	BAT26	Paired	I	-0.492
T16-454	MyGo	BaseRelease	Locarno	BAT26	Paired	S	0
T16-459	MyGo	BaseRelease	Locarno	BAT26	Paired	I	-0.289
T16-523	MyGo	BaseRelease	Locarno	BAT26	Paired	I	-0.473
T16-556	MyGo	BaseRelease	Locarno	BAT26	Paired	S	-0.001
T16-567	MyGo	BaseRelease	Locarno	BAT26	Paired	S	-0.001
T16-594	MyGo	BaseRelease	Locarno	BAT26	Paired	S	-0.001
T16-603	MyGo	BaseRelease	Locarno	BAT26	Paired	S	-0.001
T16-609	MyGo	BaseRelease	Locarno	BAT26	Paired	I	-0.155
T16-611	MyGo	BaseRelease	Locarno	BAT26	Paired	S	-0.005
T16-683	MyGo	BaseRelease	Locarno	BAT26	Paired	I	-0.516
T16-700	MyGo	BaseRelease	Locarno	BAT26	Paired	I	-0.449
T16-743	MyGo	BaseRelease	Locarno	BAT26	Paired	I	-0.295
T16-783	MyGo	BaseRelease	Locarno	BAT26	Paired	S	0
T16-789	MyGo	BaseRelease	Locarno	BAT26	Paired	I	-0.367
T16-808	MyGo	BaseRelease	Locarno	BAT26	Paired	I	-0.515
T17-015	MyGo	BaseRelease	Locarno	BAT26	Paired	S	0
T17-051	MyGo	BaseRelease	Locarno	BAT26	Paired	S	-0.001
T17-087	MyGo	BaseRelease	Locarno	BAT26	Paired	I	-0.507
T17-096	MyGo	BaseRelease	Locarno	BAT26	Paired	I	-0.407
T16-041	MyGo	BaseRelease	Locarno	NR22	Paired	I	-0.13
T16-084	MyGo	BaseRelease	Locarno	NR22	Paired	I	-0.259
T16-123	MyGo	BaseRelease	Locarno	NR22	Paired	I	-0.323
T16-184	MyGo	BaseRelease	Locarno	NR22	Paired	I	-0.379
T16-192	MyGo	BaseRelease	Locarno	NR22	Paired	I	-0.16
T16-205	MyGo	BaseRelease	Locarno	NR22	Paired	S	-0.001
T16-209	MyGo	BaseRelease	Locarno	NR22	Paired	I	-0.413
T16-226	MyGo	BaseRelease	Locarno	NR22	Paired	I	-0.228
T16-260	MyGo	BaseRelease	Locarno	NR22	Paired	S	0
T16-264	MyGo	BaseRelease	Locarno	NR22	Paired	I	-0.237
T16-274	MyGo	BaseRelease	Locarno	NR22	Paired	I	-0.149
T16-284	MyGo	BaseRelease	Locarno	NR22	Paired	S	-0.002
T16-295	MyGo	BaseRelease	Locarno	NR22	Paired	I	-0.207
T16-338	MyGo	BaseRelease	Locarno	NR22	Paired	I	-0.261
T16-348	MyGo	BaseRelease	Locarno	NR22	Paired	I	-0.183
T16-351	MyGo	BaseRelease	Locarno	NR22	Paired	I	-0.223
T16-410	MyGo	BaseRelease	Locarno	NR22	Paired	I	-0.195
T16-414	MyGo	BaseRelease	Locarno	NR22	Paired	I	-0.313
T16-434	MyGo	BaseRelease	Locarno	NR22	Paired	I	-0.341
T16-446	MyGo	BaseRelease	Locarno	NR22	Paired	S	-0.003
T16-448	MyGo	BaseRelease	Locarno	NR22	Paired	I	-0.336
T16-454	MyGo	BaseRelease	Locarno	NR22	Paired	S	-0.007
T16-459	MyGo	BaseRelease	Locarno	NR22	Paired	I	-0.28
T16-523	MyGo	BaseRelease	Locarno	NR22	Paired	I	-0.218
T16-556	MyGo	BaseRelease	Locarno	NR22	Paired	S	-0.007
T16-567	MyGo	BaseRelease	Locarno	NR22	Paired	S	-0.006
T16-594	MyGo	BaseRelease	Locarno	NR22	Paired	S	-0.001
T16-603	MyGo	BaseRelease	Locarno	NR22	Paired	S	-0.002
T16-609	MyGo	BaseRelease	Locarno	NR22	Paired	I	-0.156
T16-611	MyGo	BaseRelease	Locarno	NR22	Paired	S	0
T16-683	MyGo	BaseRelease	Locarno	NR22	Paired	I	-0.16
T16-700	MyGo	BaseRelease	Locarno	NR22	Paired	I	-0.328
T16-743	MyGo	BaseRelease	Locarno	NR22	Paired	I	-0.277
T16-783	MyGo	BaseRelease	Locarno	NR22	Paired	S	-0.009
T16-789	MyGo	BaseRelease	Locarno	NR22	Paired	I	-0.2
T16-808	MyGo	BaseRelease	Locarno	NR22	Paired	I	-0.481
T17-015	MyGo	BaseRelease	Locarno	NR22	Paired	S	0
T17-051	MyGo	BaseRelease	Locarno	NR22	Paired	S	-0.005
T17-087	MyGo	BaseRelease	Locarno	NR22	Paired	I	-0.433
T17-096	MyGo	BaseRelease	Locarno	NR22	Paired	I	-0.408
T16-041	MyGo	BaseRelease	Locarno	NR24	Paired	I	-0.156
T16-084	MyGo	BaseRelease	Locarno	NR24	Paired	I	-0.249
T16-123	MyGo	BaseRelease	Locarno	NR24	Paired	I	-0.248
T16-184	MyGo	BaseRelease	Locarno	NR24	Paired	I	-0.331
T16-192	MyGo	BaseRelease	Locarno	NR24	Paired	I	-0.444
T16-205	MyGo	BaseRelease	Locarno	NR24	Paired	S	0
T16-209	MyGo	BaseRelease	Locarno	NR24	Paired	I	-0.502
T16-226	MyGo	BaseRelease	Locarno	NR24	Paired	I	-0.381
T16-260	MyGo	BaseRelease	Locarno	NR24	Paired	S	-0.013
T16-264	MyGo	BaseRelease	Locarno	NR24	Paired	I	-0.184
T16-274	MyGo	BaseRelease	Locarno	NR24	Paired	I	-0.199
T16-284	MyGo	BaseRelease	Locarno	NR24	Paired	S	0
T16-295	MyGo	BaseRelease	Locarno	NR24	Paired	I	-0.145
T16-338	MyGo	BaseRelease	Locarno	NR24	Paired	I	-0.191
T16-348	MyGo	BaseRelease	Locarno	NR24	Paired	I	-0.238
T16-351	MyGo	BaseRelease	Locarno	NR24	Paired	I	-0.319
T16-410	MyGo	BaseRelease	Locarno	NR24	Paired	I	-0.104
T16-414	MyGo	BaseRelease	Locarno	NR24	Paired	I	-0.479
T16-434	MyGo	BaseRelease	Locarno	NR24	Paired	I	-0.234
T16-446	MyGo	BaseRelease	Locarno	NR24	Paired	S	-0.003
T16-448	MyGo	BaseRelease	Locarno	NR24	Paired	I	-0.39
T16-454	MyGo	BaseRelease	Locarno	NR24	Paired	S	-0.013
T16-459	MyGo	BaseRelease	Locarno	NR24	Paired	I	-0.301
T16-523	MyGo	BaseRelease	Locarno	NR24	Paired	I	-0.268
T16-556	MyGo	BaseRelease	Locarno	NR24	Paired	S	0
T16-567	MyGo	BaseRelease	Locarno	NR24	Paired	S	0
T16-594	MyGo	BaseRelease	Locarno	NR24	Paired	S	-0.002
T16-603	MyGo	BaseRelease	Locarno	NR24	Paired	S	-0.002
T16-609	MyGo	BaseRelease	Locarno	NR24	Paired	I	-0.107
T16-611	MyGo	BaseRelease	Locarno	NR24	Paired	S	0
T16-683	MyGo	BaseRelease	Locarno	NR24	Paired	I	-0.229
T16-700	MyGo	BaseRelease	Locarno	NR24	Paired	I	-0.239
T16-743	MyGo	BaseRelease	Locarno	NR24	Paired	I	-0.409
T16-783	MyGo	BaseRelease	Locarno	NR24	Paired	S	-0.005
T16-789	MyGo	BaseRelease	Locarno	NR24	Paired	I	-0.181
T16-808	MyGo	BaseRelease	Locarno	NR24	Paired	I	-0.411
T17-015	MyGo	BaseRelease	Locarno	NR24	Paired	S	-0.001
T17-051	MyGo	BaseRelease	Locarno	NR24	Paired	S	-0.001
T17-087	MyGo	BaseRelease	Locarno	NR24	Paired	I	-0.431
T17-096	MyGo	BaseRelease	Locarno	NR24	Paired	I	-0.448
T16-041	MyGo	BaseRelease	Locarno	MONO27	Paired	I	-0.198
T16-084	MyGo	BaseRelease	Locarno	MONO27	Paired	I	-0.133
T16-123	MyGo	BaseRelease	Locarno	MONO27	Paired	I	-0.129
T16-184	MyGo	BaseRelease	Locarno	MONO27	Paired	I	-0.256
T16-192	MyGo	BaseRelease	Locarno	MONO27	Paired	I	-0.337
T16-205	MyGo	BaseRelease	Locarno	MONO27	Paired	S	0
T16-209	MyGo	BaseRelease	Locarno	MONO27	Paired	I	-0.646
T16-226	MyGo	BaseRelease	Locarno	MONO27	Paired	I	-0.397
T16-260	MyGo	BaseRelease	Locarno	MONO27	Paired	S	-0.045
T16-264	MyGo	BaseRelease	Locarno	MONO27	Paired	I	-0.36
T16-274	MyGo	BaseRelease	Locarno	MONO27	Paired	I	-1.064
T16-284	MyGo	BaseRelease	Locarno	MONO27	Paired	S	-0.003
T16-295	MyGo	BaseRelease	Locarno	MONO27	Paired	I	-0.141
T16-338	MyGo	BaseRelease	Locarno	MONO27	Paired	I	-0.337
T16-348	MyGo	BaseRelease	Locarno	MONO27	Paired	I	-0.175
T16-351	MyGo	BaseRelease	Locarno	MONO27	Paired	I	-0.202
T16-410	MyGo	BaseRelease	Locarno	MONO27	Paired	I	-0.176
T16-414	MyGo	BaseRelease	Locarno	MONO27	Paired	I	-0.513
T16-434	MyGo	BaseRelease	Locarno	MONO27	Paired	I	-0.27
T16-446	MyGo	BaseRelease	Locarno	MONO27	Paired	S	-0.009
T16-448	MyGo	BaseRelease	Locarno	MONO27	Paired	I	-0.459
T16-454	MyGo	BaseRelease	Locarno	MONO27	Paired	S	-0.001
T16-459	MyGo	BaseRelease	Locarno	MONO27	Paired	I	-0.248
T16-523	MyGo	BaseRelease	Locarno	MONO27	Paired	I	-0.26
T16-556	MyGo	BaseRelease	Locarno	MONO27	Paired	S	-0.027
T16-567	MyGo	BaseRelease	Locarno	MONO27	Paired	S	-0.003
T16-594	MyGo	BaseRelease	Locarno	MONO27	Paired	S	0
T16-603	MyGo	BaseRelease	Locarno	MONO27	Paired	S	-0.005
T16-609	MyGo	BaseRelease	Locarno	MONO27	Paired	I	-0.177
T16-611	MyGo	BaseRelease	Locarno	MONO27	Paired	S	-0.009
T16-683	MyGo	BaseRelease	Locarno	MONO27	Paired	I	-0.36
T16-700	MyGo	BaseRelease	Locarno	MONO27	Paired	I	-0.304
T16-743	MyGo	BaseRelease	Locarno	MONO27	Paired	I	-0.445
T16-783	MyGo	BaseRelease	Locarno	MONO27	Paired	S	-0.005
T16-789	MyGo	BaseRelease	Locarno	MONO27	Paired	I	-0.239
T16-808	MyGo	BaseRelease	Locarno	MONO27	Paired	I	-0.458
T17-015	MyGo	BaseRelease	Locarno	MONO27	Paired	S	-0.005
T17-051	MyGo	BaseRelease	Locarno	MONO27	Paired	S	-0.014
T17-087	MyGo	BaseRelease	Locarno	MONO27	Paired	I	-0.303
T17-096	MyGo	BaseRelease	Locarno	MONO27	Paired	I	-0.284
T16-041	MyGo	Qiagen	Locarno	BAT25	Paired	I	-0.09
T16-084	MyGo	Qiagen	Locarno	BAT25	Paired	I	-0.206
T16-123	MyGo	Qiagen	Locarno	BAT25	Paired	I	-0.162
T16-184	MyGo	Qiagen	Locarno	BAT25	Paired	I	-0.058
T16-192	MyGo	Qiagen	Locarno	BAT25	Paired	I	-0.302
T16-205	MyGo	Qiagen	Locarno	BAT25	Paired	S	-0.036
T16-209	MyGo	Qiagen	Locarno	BAT25	Paired	I	-0.304
T16-226	MyGo	Qiagen	Locarno	BAT25	Paired	I	-0.252
T16-260	MyGo	Qiagen	Locarno	BAT25	Paired	S	-0.005
T16-264	MyGo	Qiagen	Locarno	BAT25	Paired	I	-0.157
T16-274	MyGo	Qiagen	Locarno	BAT25	Paired	I	-0.126
T16-284	MyGo	Qiagen	Locarno	BAT25	Paired	S	-0.001
T16-295	MyGo	Qiagen	Locarno	BAT25	Paired	I	-0.205
T16-338	MyGo	Qiagen	Locarno	BAT25	Paired	I	-0.28
T16-348	MyGo	Qiagen	Locarno	BAT25	Paired	I	-0.082
T16-351	MyGo	Qiagen	Locarno	BAT25	Paired	I	-0.268
T16-410	MyGo	Qiagen	Locarno	BAT25	Paired	I	-0.259
T16-414	MyGo	Qiagen	Locarno	BAT25	Paired	I	-0.232
T16-434	MyGo	Qiagen	Locarno	BAT25	Paired	I	-0.204
T16-446	MyGo	Qiagen	Locarno	BAT25	Paired	S	0
T16-448	MyGo	Qiagen	Locarno	BAT25	Paired	I	-0.277
T16-454	MyGo	Qiagen	Locarno	BAT25	Paired	S	-0.001
T16-459	MyGo	Qiagen	Locarno	BAT25	Paired	I	-0.188
T16-523	MyGo	Qiagen	Locarno	BAT25	Paired	I	-0.329
T16-556	MyGo	Qiagen	Locarno	BAT25	Paired	S	0
T16-567	MyGo	Qiagen	Locarno	BAT25	Paired	S	0
T16-594	MyGo	Qiagen	Locarno	BAT25	Paired	S	-0.002
T16-603	MyGo	Qiagen	Locarno	BAT25	Paired	S	-0.001
T16-609	MyGo	Qiagen	Locarno	BAT25	Paired	I	-0.191
T16-611	MyGo	Qiagen	Locarno	BAT25	Paired	S	-0.011
T16-683	MyGo	Qiagen	Locarno	BAT25	Paired	I	-0.12
T16-700	MyGo	Qiagen	Locarno	BAT25	Paired	I	-0.152
T16-743	MyGo	Qiagen	Locarno	BAT25	Paired	I	-0.204
T16-783	MyGo	Qiagen	Locarno	BAT25	Paired	S	-0.003
T16-789	MyGo	Qiagen	Locarno	BAT25	Paired	I	-0.159
T16-808	MyGo	Qiagen	Locarno	BAT25	Paired	I	-0.328
T17-015	MyGo	Qiagen	Locarno	BAT25	Paired	S	-0.007
T17-051	MyGo	Qiagen	Locarno	BAT25	Paired	S	-0.003
T17-087	MyGo	Qiagen	Locarno	BAT25	Paired	I	-0.329
T17-096	MyGo	Qiagen	Locarno	BAT25	Paired	I	-0.236
T16-041	MyGo	Qiagen	Locarno	BAT26	Paired	I	-0.349
T16-084	MyGo	Qiagen	Locarno	BAT26	Paired	I	-0.232
T16-123	MyGo	Qiagen	Locarno	BAT26	Paired	I	-0.422
T16-184	MyGo	Qiagen	Locarno	BAT26	Paired	I	-0.283
T16-192	MyGo	Qiagen	Locarno	BAT26	Paired	I	-0.162
T16-205	MyGo	Qiagen	Locarno	BAT26	Paired	S	-0.003
T16-209	MyGo	Qiagen	Locarno	BAT26	Paired	I	-0.565
T16-226	MyGo	Qiagen	Locarno	BAT26	Paired	I	-0.467
T16-260	MyGo	Qiagen	Locarno	BAT26	Paired	S	-0.007
T16-264	MyGo	Qiagen	Locarno	BAT26	Paired	I	-0.299
T16-274	MyGo	Qiagen	Locarno	BAT26	Paired	I	-0.228
T16-284	MyGo	Qiagen	Locarno	BAT26	Paired	S	-0.002
T16-295	MyGo	Qiagen	Locarno	BAT26	Paired	I	-0.305
T16-338	MyGo	Qiagen	Locarno	BAT26	Paired	I	-0.481
T16-348	MyGo	Qiagen	Locarno	BAT26	Paired	I	-0.371
T16-351	MyGo	Qiagen	Locarno	BAT26	Paired	I	-0.418
T16-410	MyGo	Qiagen	Locarno	BAT26	Paired	I	-0.427
T16-414	MyGo	Qiagen	Locarno	BAT26	Paired	I	-0.474
T16-434	MyGo	Qiagen	Locarno	BAT26	Paired	I	-0.385
T16-446	MyGo	Qiagen	Locarno	BAT26	Paired	S	-0.002
T16-448	MyGo	Qiagen	Locarno	BAT26	Paired	I	-0.469
T16-454	MyGo	Qiagen	Locarno	BAT26	Paired	S	-0.016
T16-459	MyGo	Qiagen	Locarno	BAT26	Paired	I	-0.372
T16-523	MyGo	Qiagen	Locarno	BAT26	Paired	I	-0.453
T16-556	MyGo	Qiagen	Locarno	BAT26	Paired	S	0
T16-567	MyGo	Qiagen	Locarno	BAT26	Paired	S	0
T16-594	MyGo	Qiagen	Locarno	BAT26	Paired	S	-0.019
T16-603	MyGo	Qiagen	Locarno	BAT26	Paired	S	-0.016
T16-609	MyGo	Qiagen	Locarno	BAT26	Paired	I	-0.265
T16-611	MyGo	Qiagen	Locarno	BAT26	Paired	S	-0.01
T16-683	MyGo	Qiagen	Locarno	BAT26	Paired	I	-0.55
T16-700	MyGo	Qiagen	Locarno	BAT26	Paired	I	-0.393
T16-743	MyGo	Qiagen	Locarno	BAT26	Paired	I	-0.321
T16-783	MyGo	Qiagen	Locarno	BAT26	Paired	S	-0.003
T16-789	MyGo	Qiagen	Locarno	BAT26	Paired	I	-0.355
T16-808	MyGo	Qiagen	Locarno	BAT26	Paired	I	-0.461
T17-015	MyGo	Qiagen	Locarno	BAT26	Paired	S	-0.005
T17-051	MyGo	Qiagen	Locarno	BAT26	Paired	S	-0.014
T17-087	MyGo	Qiagen	Locarno	BAT26	Paired	I	-0.474
T17-096	MyGo	Qiagen	Locarno	BAT26	Paired	I	-0.542
T16-041	MyGo	Qiagen	Locarno	NR22	Paired	I	-0.13
T16-084	MyGo	Qiagen	Locarno	NR22	Paired	I	-0.213
T16-123	MyGo	Qiagen	Locarno	NR22	Paired	I	-0.276
T16-184	MyGo	Qiagen	Locarno	NR22	Paired	I	-0.268
T16-192	MyGo	Qiagen	Locarno	NR22	Paired	I	-0.128
T16-205	MyGo	Qiagen	Locarno	NR22	Paired	S	0
T16-209	MyGo	Qiagen	Locarno	NR22	Paired	I	-0.419
T16-226	MyGo	Qiagen	Locarno	NR22	Paired	I	-0.237
T16-260	MyGo	Qiagen	Locarno	NR22	Paired	S	-0.005
T16-264	MyGo	Qiagen	Locarno	NR22	Paired	I	-0.187
T16-274	MyGo	Qiagen	Locarno	NR22	Paired	I	-0.15
T16-284	MyGo	Qiagen	Locarno	NR22	Paired	S	0
T16-295	MyGo	Qiagen	Locarno	NR22	Paired	I	-0.173
T16-338	MyGo	Qiagen	Locarno	NR22	Paired	I	-0.221
T16-348	MyGo	Qiagen	Locarno	NR22	Paired	I	-0.142
T16-351	MyGo	Qiagen	Locarno	NR22	Paired	I	-0.208
T16-410	MyGo	Qiagen	Locarno	NR22	Paired	I	-0.199
T16-414	MyGo	Qiagen	Locarno	NR22	Paired	I	-0.217
T16-434	MyGo	Qiagen	Locarno	NR22	Paired	I	-0.278
T16-446	MyGo	Qiagen	Locarno	NR22	Paired	S	0
T16-448	MyGo	Qiagen	Locarno	NR22	Paired	I	-0.272
T16-454	MyGo	Qiagen	Locarno	NR22	Paired	S	0
T16-459	MyGo	Qiagen	Locarno	NR22	Paired	I	-0.232
T16-523	MyGo	Qiagen	Locarno	NR22	Paired	I	-0.189
T16-556	MyGo	Qiagen	Locarno	NR22	Paired	S	-0.01
T16-567	MyGo	Qiagen	Locarno	NR22	Paired	S	-0.007
T16-594	MyGo	Qiagen	Locarno	NR22	Paired	S	-0.001
T16-603	MyGo	Qiagen	Locarno	NR22	Paired	S	0
T16-609	MyGo	Qiagen	Locarno	NR22	Paired	I	-0.102
T16-611	MyGo	Qiagen	Locarno	NR22	Paired	S	-0.003
T16-683	MyGo	Qiagen	Locarno	NR22	Paired	I	-0.168
T16-700	MyGo	Qiagen	Locarno	NR22	Paired	I	-0.225
T16-743	MyGo	Qiagen	Locarno	NR22	Paired	I	-0.222
T16-783	MyGo	Qiagen	Locarno	NR22	Paired	S	0
T16-789	MyGo	Qiagen	Locarno	NR22	Paired	I	-0.144
T16-808	MyGo	Qiagen	Locarno	NR22	Paired	I	-0.362
T17-015	MyGo	Qiagen	Locarno	NR22	Paired	S	0
T17-051	MyGo	Qiagen	Locarno	NR22	Paired	S	-0.01
T17-087	MyGo	Qiagen	Locarno	NR22	Paired	I	-0.351
T17-096	MyGo	Qiagen	Locarno	NR22	Paired	I	-0.337
T16-041	MyGo	Qiagen	Locarno	NR24	Paired	I	-0.211
T16-084	MyGo	Qiagen	Locarno	NR24	Paired	I	-0.32
T16-123	MyGo	Qiagen	Locarno	NR24	Paired	I	-0.238
T16-184	MyGo	Qiagen	Locarno	NR24	Paired	I	-0.287
T16-192	MyGo	Qiagen	Locarno	NR24	Paired	I	-0.334
T16-205	MyGo	Qiagen	Locarno	NR24	Paired	S	0
T16-209	MyGo	Qiagen	Locarno	NR24	Paired	I	-0.498
T16-226	MyGo	Qiagen	Locarno	NR24	Paired	I	-0.327
T16-260	MyGo	Qiagen	Locarno	NR24	Paired	S	0
T16-264	MyGo	Qiagen	Locarno	NR24	Paired	I	-0.196
T16-274	MyGo	Qiagen	Locarno	NR24	Paired	I	-0.201
T16-284	MyGo	Qiagen	Locarno	NR24	Paired	S	0
T16-295	MyGo	Qiagen	Locarno	NR24	Paired	I	-0.107
T16-338	MyGo	Qiagen	Locarno	NR24	Paired	I	-0.193
T16-348	MyGo	Qiagen	Locarno	NR24	Paired	I	-0.166
T16-351	MyGo	Qiagen	Locarno	NR24	Paired	I	-0.317
T16-410	MyGo	Qiagen	Locarno	NR24	Paired	I	-0.127
T16-414	MyGo	Qiagen	Locarno	NR24	Paired	I	-0.274
T16-434	MyGo	Qiagen	Locarno	NR24	Paired	I	-0.246
T16-446	MyGo	Qiagen	Locarno	NR24	Paired	S	-0.001
T16-448	MyGo	Qiagen	Locarno	NR24	Paired	I	-0.311
T16-454	MyGo	Qiagen	Locarno	NR24	Paired	S	0
T16-459	MyGo	Qiagen	Locarno	NR24	Paired	I	-0.284
T16-523	MyGo	Qiagen	Locarno	NR24	Paired	I	-0.311
T16-556	MyGo	Qiagen	Locarno	NR24	Paired	S	-0.006
T16-567	MyGo	Qiagen	Locarno	NR24	Paired	S	0
T16-594	MyGo	Qiagen	Locarno	NR24	Paired	S	-0.001
T16-603	MyGo	Qiagen	Locarno	NR24	Paired	S	0
T16-609	MyGo	Qiagen	Locarno	NR24	Paired	I	-0.114
T16-611	MyGo	Qiagen	Locarno	NR24	Paired	S	-0.001
T16-683	MyGo	Qiagen	Locarno	NR24	Paired	I	-0.243
T16-700	MyGo	Qiagen	Locarno	NR24	Paired	I	-0.122
T16-743	MyGo	Qiagen	Locarno	NR24	Paired	I	-0.352
T16-783	MyGo	Qiagen	Locarno	NR24	Paired	S	0
T16-789	MyGo	Qiagen	Locarno	NR24	Paired	I	-0.164
T16-808	MyGo	Qiagen	Locarno	NR24	Paired	I	-0.35
T17-015	MyGo	Qiagen	Locarno	NR24	Paired	S	-0.001
T17-051	MyGo	Qiagen	Locarno	NR24	Paired	S	-0.001
T17-087	MyGo	Qiagen	Locarno	NR24	Paired	I	-0.397
T17-096	MyGo	Qiagen	Locarno	NR24	Paired	I	-0.383
T16-041	MyGo	Qiagen	Locarno	MONO27	Paired	I	-0.202
T16-084	MyGo	Qiagen	Locarno	MONO27	Paired	I	-0.314
T16-123	MyGo	Qiagen	Locarno	MONO27	Paired	I	-0.092
T16-184	MyGo	Qiagen	Locarno	MONO27	Paired	I	-0.202
T16-192	MyGo	Qiagen	Locarno	MONO27	Paired	I	-0.287
T16-205	MyGo	Qiagen	Locarno	MONO27	Paired	S	-0.01
T16-209	MyGo	Qiagen	Locarno	MONO27	Paired	I	-0.516
T16-226	MyGo	Qiagen	Locarno	MONO27	Paired	I	-0.219
T16-260	MyGo	Qiagen	Locarno	MONO27	Paired	S	-0.017
T16-264	MyGo	Qiagen	Locarno	MONO27	Paired	I	-0.114
T16-274	MyGo	Qiagen	Locarno	MONO27	Paired	I	-0.141
T16-284	MyGo	Qiagen	Locarno	MONO27	Paired	S	-0.005
T16-295	MyGo	Qiagen	Locarno	MONO27	Paired	I	-0.177
T16-338	MyGo	Qiagen	Locarno	MONO27	Paired	I	-0.309
T16-348	MyGo	Qiagen	Locarno	MONO27	Paired	I	-0.099
T16-351	MyGo	Qiagen	Locarno	MONO27	Paired	I	-0.187
T16-410	MyGo	Qiagen	Locarno	MONO27	Paired	I	-0.184
T16-414	MyGo	Qiagen	Locarno	MONO27	Paired	I	-0.332
T16-434	MyGo	Qiagen	Locarno	MONO27	Paired	I	-0.275
T16-446	MyGo	Qiagen	Locarno	MONO27	Paired	S	-0.014
T16-448	MyGo	Qiagen	Locarno	MONO27	Paired	I	-0.368
T16-454	MyGo	Qiagen	Locarno	MONO27	Paired	S	0
T16-459	MyGo	Qiagen	Locarno	MONO27	Paired	I	-0.179
T16-523	MyGo	Qiagen	Locarno	MONO27	Paired	I	-0.234
T16-556	MyGo	Qiagen	Locarno	MONO27	Paired	S	-0.005
T16-567	MyGo	Qiagen	Locarno	MONO27	Paired	S	0
T16-594	MyGo	Qiagen	Locarno	MONO27	Paired	S	-0.023
T16-603	MyGo	Qiagen	Locarno	MONO27	Paired	S	0
T16-609	MyGo	Qiagen	Locarno	MONO27	Paired	I	-0.151
T16-611	MyGo	Qiagen	Locarno	MONO27	Paired	S	-0.016
T16-683	MyGo	Qiagen	Locarno	MONO27	Paired	I	-0.367
T16-700	MyGo	Qiagen	Locarno	MONO27	Paired	I	-0.236
T16-743	MyGo	Qiagen	Locarno	MONO27	Paired	I	-0.368
T16-783	MyGo	Qiagen	Locarno	MONO27	Paired	S	0
T16-789	MyGo	Qiagen	Locarno	MONO27	Paired	I	-0.178
T16-808	MyGo	Qiagen	Locarno	MONO27	Paired	I	-0.409
T17-015	MyGo	Qiagen	Locarno	MONO27	Paired	S	-0.011
T17-051	MyGo	Qiagen	Locarno	MONO27	Paired	S	-0.018
T17-087	MyGo	Qiagen	Locarno	MONO27	Paired	I	-0.322
T17-096	MyGo	Qiagen	Locarno	MONO27	Paired	I	-0.293

## Sheet: Instrument U+P
Sample	Instrument	Method	Lab	Locus	Type	Stability	Difference
T16-041	MyGo	BasePurifier	Locarno	BAT25	Universal	I	-0.132
T16-084	MyGo	BasePurifier	Locarno	BAT25	Universal	I	-0.225
T16-123	MyGo	BasePurifier	Locarno	BAT25	Universal	I	-0.155
T16-184	MyGo	BasePurifier	Locarno	BAT25	Universal	I	-0.097
T16-192	MyGo	BasePurifier	Locarno	BAT25	Universal	I	-0.28
T16-205	MyGo	BasePurifier	Locarno	BAT25	Universal	S	-0.079
T16-209	MyGo	BasePurifier	Locarno	BAT25	Universal	I	-0.265
T16-226	MyGo	BasePurifier	Locarno	BAT25	Universal	I	-0.369
T16-260	MyGo	BasePurifier	Locarno	BAT25	Universal	S	-0.063
T16-264	MyGo	BasePurifier	Locarno	BAT25	Universal	I	-0.222
T16-274	MyGo	BasePurifier	Locarno	BAT25	Universal	I	-0.14
T16-284	MyGo	BasePurifier	Locarno	BAT25	Universal	S	-0.035
T16-295	MyGo	BasePurifier	Locarno	BAT25	Universal	I	-0.234
T16-338	MyGo	BasePurifier	Locarno	BAT25	Universal	I	-0.266
T16-348	MyGo	BasePurifier	Locarno	BAT25	Universal	I	-0.098
T16-351	MyGo	BasePurifier	Locarno	BAT25	Universal	I	-0.237
T16-410	MyGo	BasePurifier	Locarno	BAT25	Universal	I	-0.198
T16-414	MyGo	BasePurifier	Locarno	BAT25	Universal	I	-0.254
T16-434	MyGo	BasePurifier	Locarno	BAT25	Universal	I	-0.193
T16-446	MyGo	BasePurifier	Locarno	BAT25	Universal	S	-0.072
T16-448	MyGo	BasePurifier	Locarno	BAT25	Universal	I	-0.311
T16-454	MyGo	BasePurifier	Locarno	BAT25	Universal	S	-0.046
T16-459	MyGo	BasePurifier	Locarno	BAT25	Universal	I	-0.162
T16-523	MyGo	BasePurifier	Locarno	BAT25	Universal	I	-0.353
T16-556	MyGo	BasePurifier	Locarno	BAT25	Universal	S	-0.021
T16-567	MyGo	BasePurifier	Locarno	BAT25	Universal	S	-0.003
T16-594	MyGo	BasePurifier	Locarno	BAT25	Universal	S	-0.039
T16-603	MyGo	BasePurifier	Locarno	BAT25	Universal	S	-0.043
T16-609	MyGo	BasePurifier	Locarno	BAT25	Universal	I	-0.193
T16-611	MyGo	BasePurifier	Locarno	BAT25	Universal	S	-0.013
T16-683	MyGo	BasePurifier	Locarno	BAT25	Universal	I	-0.136
T16-700	MyGo	BasePurifier	Locarno	BAT25	Universal	I	-0.209
T16-743	MyGo	BasePurifier	Locarno	BAT25	Universal	I	-0.236
T16-783	MyGo	BasePurifier	Locarno	BAT25	Universal	S	-0.002
T16-789	MyGo	BasePurifier	Locarno	BAT25	Universal	I	-0.187
T16-808	MyGo	BasePurifier	Locarno	BAT25	Universal	I	-0.323
T17-015	MyGo	BasePurifier	Locarno	BAT25	Universal	S	-0.003
T17-051	MyGo	BasePurifier	Locarno	BAT25	Universal	S	-0.01
T17-087	MyGo	BasePurifier	Locarno	BAT25	Universal	I	-0.361
T17-096	MyGo	BasePurifier	Locarno	BAT25	Universal	I	-0.2
T16-041	MyGo	BasePurifier	Locarno	BAT26	Universal	I	-0.334
T16-084	MyGo	BasePurifier	Locarno	BAT26	Universal	I	-0.14
T16-123	MyGo	BasePurifier	Locarno	BAT26	Universal	I	-0.362
T16-184	MyGo	BasePurifier	Locarno	BAT26	Universal	I	-0.269
T16-192	MyGo	BasePurifier	Locarno	BAT26	Universal	I	-0.5
T16-205	MyGo	BasePurifier	Locarno	BAT26	Universal	S	-0.042
T16-209	MyGo	BasePurifier	Locarno	BAT26	Universal	I	-0.52
T16-226	MyGo	BasePurifier	Locarno	BAT26	Universal	I	-0.356
T16-260	MyGo	BasePurifier	Locarno	BAT26	Universal	S	-0.034
T16-264	MyGo	BasePurifier	Locarno	BAT26	Universal	I	-0.295
T16-274	MyGo	BasePurifier	Locarno	BAT26	Universal	I	-0.142
T16-284	MyGo	BasePurifier	Locarno	BAT26	Universal	S	-0.055
T16-295	MyGo	BasePurifier	Locarno	BAT26	Universal	I	-0.262
T16-338	MyGo	BasePurifier	Locarno	BAT26	Universal	I	-0.45
T16-348	MyGo	BasePurifier	Locarno	BAT26	Universal	I	-0.388
T16-351	MyGo	BasePurifier	Locarno	BAT26	Universal	I	-0.347
T16-410	MyGo	BasePurifier	Locarno	BAT26	Universal	I	-0.319
T16-414	MyGo	BasePurifier	Locarno	BAT26	Universal	I	-0.46
T16-434	MyGo	BasePurifier	Locarno	BAT26	Universal	I	-0.414
T16-446	MyGo	BasePurifier	Locarno	BAT26	Universal	S	-0.037
T16-448	MyGo	BasePurifier	Locarno	BAT26	Universal	I	-0.502
T16-454	MyGo	BasePurifier	Locarno	BAT26	Universal	S	-0.032
T16-459	MyGo	BasePurifier	Locarno	BAT26	Universal	I	-0.316
T16-523	MyGo	BasePurifier	Locarno	BAT26	Universal	I	-0.464
T16-556	MyGo	BasePurifier	Locarno	BAT26	Universal	S	-0.003
T16-567	MyGo	BasePurifier	Locarno	BAT26	Universal	S	-0.011
T16-594	MyGo	BasePurifier	Locarno	BAT26	Universal	S	-0.034
T16-603	MyGo	BasePurifier	Locarno	BAT26	Universal	S	-0.023
T16-609	MyGo	BasePurifier	Locarno	BAT26	Universal	I	-0.193
T16-611	MyGo	BasePurifier	Locarno	BAT26	Universal	S	-0.022
T16-683	MyGo	BasePurifier	Locarno	BAT26	Universal	I	-0.468
T16-700	MyGo	BasePurifier	Locarno	BAT26	Universal	I	-0.428
T16-743	MyGo	BasePurifier	Locarno	BAT26	Universal	I	-0.25
T16-783	MyGo	BasePurifier	Locarno	BAT26	Universal	S	-0.003
T16-789	MyGo	BasePurifier	Locarno	BAT26	Universal	I	-0.321
T16-808	MyGo	BasePurifier	Locarno	BAT26	Universal	I	-0.479
T17-015	MyGo	BasePurifier	Locarno	BAT26	Universal	S	-0.001
T17-051	MyGo	BasePurifier	Locarno	BAT26	Universal	S	-0.001
T17-087	MyGo	BasePurifier	Locarno	BAT26	Universal	I	-0.544
T17-096	MyGo	BasePurifier	Locarno	BAT26	Universal	I	-0.434
T16-041	MyGo	BasePurifier	Locarno	NR22	Universal	I	-0.163
T16-084	MyGo	BasePurifier	Locarno	NR22	Universal	I	-0.191
T16-123	MyGo	BasePurifier	Locarno	NR22	Universal	I	-0.212
T16-184	MyGo	BasePurifier	Locarno	NR22	Universal	I	-0.277
T16-192	MyGo	BasePurifier	Locarno	NR22	Universal	I	-0.161
T16-205	MyGo	BasePurifier	Locarno	NR22	Universal	S	-0.001
T16-209	MyGo	BasePurifier	Locarno	NR22	Universal	I	-0.278
T16-226	MyGo	BasePurifier	Locarno	NR22	Universal	I	-0.165
T16-260	MyGo	BasePurifier	Locarno	NR22	Universal	S	-0.001
T16-264	MyGo	BasePurifier	Locarno	NR22	Universal	I	-0.229
T16-274	MyGo	BasePurifier	Locarno	NR22	Universal	I	-0.12
T16-284	MyGo	BasePurifier	Locarno	NR22	Universal	S	-0.002
T16-295	MyGo	BasePurifier	Locarno	NR22	Universal	I	-0.178
T16-338	MyGo	BasePurifier	Locarno	NR22	Universal	I	-0.214
T16-348	MyGo	BasePurifier	Locarno	NR22	Universal	I	-0.136
T16-351	MyGo	BasePurifier	Locarno	NR22	Universal	I	-0.166
T16-410	MyGo	BasePurifier	Locarno	NR22	Universal	I	-0.146
T16-414	MyGo	BasePurifier	Locarno	NR22	Universal	I	-0.217
T16-434	MyGo	BasePurifier	Locarno	NR22	Universal	I	-0.247
T16-446	MyGo	BasePurifier	Locarno	NR22	Universal	S	-0.001
T16-448	MyGo	BasePurifier	Locarno	NR22	Universal	I	-0.246
T16-454	MyGo	BasePurifier	Locarno	NR22	Universal	S	-0.001
T16-459	MyGo	BasePurifier	Locarno	NR22	Universal	I	-0.2
T16-523	MyGo	BasePurifier	Locarno	NR22	Universal	I	-0.231
T16-556	MyGo	BasePurifier	Locarno	NR22	Universal	S	-0.001
T16-567	MyGo	BasePurifier	Locarno	NR22	Universal	S	0
T16-594	MyGo	BasePurifier	Locarno	NR22	Universal	S	-0.001
T16-603	MyGo	BasePurifier	Locarno	NR22	Universal	S	0
T16-609	MyGo	BasePurifier	Locarno	NR22	Universal	I	-0.074
T16-611	MyGo	BasePurifier	Locarno	NR22	Universal	S	-0.001
T16-683	MyGo	BasePurifier	Locarno	NR22	Universal	I	-0.178
T16-700	MyGo	BasePurifier	Locarno	NR22	Universal	I	-0.243
T16-743	MyGo	BasePurifier	Locarno	NR22	Universal	I	-0.179
T16-783	MyGo	BasePurifier	Locarno	NR22	Universal	S	-0.004
T16-789	MyGo	BasePurifier	Locarno	NR22	Universal	I	-0.123
T16-808	MyGo	BasePurifier	Locarno	NR22	Universal	I	-0.318
T17-015	MyGo	BasePurifier	Locarno	NR22	Universal	S	-0.004
T17-051	MyGo	BasePurifier	Locarno	NR22	Universal	S	-0.002
T17-087	MyGo	BasePurifier	Locarno	NR22	Universal	I	-0.345
T17-096	MyGo	BasePurifier	Locarno	NR22	Universal	I	-0.307
T16-041	MyGo	BasePurifier	Locarno	NR24	Universal	I	-0.206
T16-084	MyGo	BasePurifier	Locarno	NR24	Universal	I	-0.235
T16-123	MyGo	BasePurifier	Locarno	NR24	Universal	I	-0.198
T16-184	MyGo	BasePurifier	Locarno	NR24	Universal	I	-0.251
T16-192	MyGo	BasePurifier	Locarno	NR24	Universal	I	-0.306
T16-205	MyGo	BasePurifier	Locarno	NR24	Universal	S	-0.025
T16-209	MyGo	BasePurifier	Locarno	NR24	Universal	I	-0.404
T16-226	MyGo	BasePurifier	Locarno	NR24	Universal	I	-0.346
T16-260	MyGo	BasePurifier	Locarno	NR24	Universal	S	-0.039
T16-264	MyGo	BasePurifier	Locarno	NR24	Universal	I	-0.214
T16-274	MyGo	BasePurifier	Locarno	NR24	Universal	I	-0.186
T16-284	MyGo	BasePurifier	Locarno	NR24	Universal	S	-0.013
T16-295	MyGo	BasePurifier	Locarno	NR24	Universal	I	-0.124
T16-338	MyGo	BasePurifier	Locarno	NR24	Universal	I	-0.171
T16-348	MyGo	BasePurifier	Locarno	NR24	Universal	I	-0.195
T16-351	MyGo	BasePurifier	Locarno	NR24	Universal	I	-0.26
T16-410	MyGo	BasePurifier	Locarno	NR24	Universal	I	-0.1
T16-414	MyGo	BasePurifier	Locarno	NR24	Universal	I	-0.339
T16-434	MyGo	BasePurifier	Locarno	NR24	Universal	I	-0.186
T16-446	MyGo	BasePurifier	Locarno	NR24	Universal	S	-0.041
T16-448	MyGo	BasePurifier	Locarno	NR24	Universal	I	-0.315
T16-454	MyGo	BasePurifier	Locarno	NR24	Universal	S	-0.045
T16-459	MyGo	BasePurifier	Locarno	NR24	Universal	I	-0.219
T16-523	MyGo	BasePurifier	Locarno	NR24	Universal	I	-0.259
T16-556	MyGo	BasePurifier	Locarno	NR24	Universal	S	-0.006
T16-567	MyGo	BasePurifier	Locarno	NR24	Universal	S	-0.01
T16-594	MyGo	BasePurifier	Locarno	NR24	Universal	S	-0.003
T16-603	MyGo	BasePurifier	Locarno	NR24	Universal	S	-0.009
T16-609	MyGo	BasePurifier	Locarno	NR24	Universal	I	-0.094
T16-611	MyGo	BasePurifier	Locarno	NR24	Universal	S	-0.039
T16-683	MyGo	BasePurifier	Locarno	NR24	Universal	I	-0.193
T16-700	MyGo	BasePurifier	Locarno	NR24	Universal	I	-0.156
T16-743	MyGo	BasePurifier	Locarno	NR24	Universal	I	-0.339
T16-783	MyGo	BasePurifier	Locarno	NR24	Universal	S	-0.015
T16-789	MyGo	BasePurifier	Locarno	NR24	Universal	I	-0.157
T16-808	MyGo	BasePurifier	Locarno	NR24	Universal	I	-0.321
T17-015	MyGo	BasePurifier	Locarno	NR24	Universal	S	0
T17-051	MyGo	BasePurifier	Locarno	NR24	Universal	S	-0.007
T17-087	MyGo	BasePurifier	Locarno	NR24	Universal	I	-0.38
T17-096	MyGo	BasePurifier	Locarno	NR24	Universal	I	-0.36
T16-041	MyGo	BasePurifier	Locarno	MONO27	Universal	I	-0.15
T16-084	MyGo	BasePurifier	Locarno	MONO27	Universal	I	-0.271
T16-123	MyGo	BasePurifier	Locarno	MONO27	Universal	I	-0.054
T16-184	MyGo	BasePurifier	Locarno	MONO27	Universal	I	-0.207
T16-192	MyGo	BasePurifier	Locarno	MONO27	Universal	I	-0.305
T16-205	MyGo	BasePurifier	Locarno	MONO27	Universal	S	-0.019
T16-209	MyGo	BasePurifier	Locarno	MONO27	Universal	I	-0.484
T16-226	MyGo	BasePurifier	Locarno	MONO27	Universal	I	-0.306
T16-260	MyGo	BasePurifier	Locarno	MONO27	Universal	S	-0.006
T16-264	MyGo	BasePurifier	Locarno	MONO27	Universal	I	-0.105
T16-274	MyGo	BasePurifier	Locarno	MONO27	Universal	I	-0.122
T16-284	MyGo	BasePurifier	Locarno	MONO27	Universal	S	-0.014
T16-295	MyGo	BasePurifier	Locarno	MONO27	Universal	I	-0.124
T16-338	MyGo	BasePurifier	Locarno	MONO27	Universal	I	-0.298
T16-348	MyGo	BasePurifier	Locarno	MONO27	Universal	I	-0.13
T16-351	MyGo	BasePurifier	Locarno	MONO27	Universal	I	-0.113
T16-410	MyGo	BasePurifier	Locarno	MONO27	Universal	I	-0.122
T16-414	MyGo	BasePurifier	Locarno	MONO27	Universal	I	-0.393
T16-434	MyGo	BasePurifier	Locarno	MONO27	Universal	I	-0.23
T16-446	MyGo	BasePurifier	Locarno	MONO27	Universal	S	-0.008
T16-448	MyGo	BasePurifier	Locarno	MONO27	Universal	I	-0.383
T16-454	MyGo	BasePurifier	Locarno	MONO27	Universal	S	-0.011
T16-459	MyGo	BasePurifier	Locarno	MONO27	Universal	I	-0.164
T16-523	MyGo	BasePurifier	Locarno	MONO27	Universal	I	-0.242
T16-556	MyGo	BasePurifier	Locarno	MONO27	Universal	S	-0.006
T16-567	MyGo	BasePurifier	Locarno	MONO27	Universal	S	-0.01
T16-594	MyGo	BasePurifier	Locarno	MONO27	Universal	S	-0.015
T16-603	MyGo	BasePurifier	Locarno	MONO27	Universal	S	-0.031
T16-609	MyGo	BasePurifier	Locarno	MONO27	Universal	I	-0.129
T16-611	MyGo	BasePurifier	Locarno	MONO27	Universal	S	-0.014
T16-683	MyGo	BasePurifier	Locarno	MONO27	Universal	I	-0.292
T16-700	MyGo	BasePurifier	Locarno	MONO27	Universal	I	-0.242
T16-743	MyGo	BasePurifier	Locarno	MONO27	Universal	I	-0.407
T16-783	MyGo	BasePurifier	Locarno	MONO27	Universal	S	0
T16-789	MyGo	BasePurifier	Locarno	MONO27	Universal	I	-0.166
T16-808	MyGo	BasePurifier	Locarno	MONO27	Universal	I	-0.343
T17-015	MyGo	BasePurifier	Locarno	MONO27	Universal	S	0
T17-051	MyGo	BasePurifier	Locarno	MONO27	Universal	S	0
T17-087	MyGo	BasePurifier	Locarno	MONO27	Universal	I	-0.273
T17-096	MyGo	BasePurifier	Locarno	MONO27	Universal	I	-0.231
T16-041	MyGo	BasePurifier	Locarno	BAT25	Paired	I	-0.089
T16-084	MyGo	BasePurifier	Locarno	BAT25	Paired	I	-0.192
T16-123	MyGo	BasePurifier	Locarno	BAT25	Paired	I	-0.131
T16-184	MyGo	BasePurifier	Locarno	BAT25	Paired	I	-0.05
T16-192	MyGo	BasePurifier	Locarno	BAT25	Paired	I	-0.248
T16-205	MyGo	BasePurifier	Locarno	BAT25	Paired	S	-0.032
T16-209	MyGo	BasePurifier	Locarno	BAT25	Paired	I	-0.265
T16-226	MyGo	BasePurifier	Locarno	BAT25	Paired	I	-0.331
T16-260	MyGo	BasePurifier	Locarno	BAT25	Paired	S	-0.013
T16-264	MyGo	BasePurifier	Locarno	BAT25	Paired	I	-0.197
T16-274	MyGo	BasePurifier	Locarno	BAT25	Paired	I	-0.09
T16-284	MyGo	BasePurifier	Locarno	BAT25	Paired	S	0
T16-295	MyGo	BasePurifier	Locarno	BAT25	Paired	I	-0.2
T16-338	MyGo	BasePurifier	Locarno	BAT25	Paired	I	-0.265
T16-348	MyGo	BasePurifier	Locarno	BAT25	Paired	I	-0.091
T16-351	MyGo	BasePurifier	Locarno	BAT25	Paired	I	-0.221
T16-410	MyGo	BasePurifier	Locarno	BAT25	Paired	I	-0.162
T16-414	MyGo	BasePurifier	Locarno	BAT25	Paired	I	-0.254
T16-434	MyGo	BasePurifier	Locarno	BAT25	Paired	I	-0.194
T16-446	MyGo	BasePurifier	Locarno	BAT25	Paired	S	-0.015
T16-448	MyGo	BasePurifier	Locarno	BAT25	Paired	I	-0.289
T16-454	MyGo	BasePurifier	Locarno	BAT25	Paired	S	-0.01
T16-459	MyGo	BasePurifier	Locarno	BAT25	Paired	I	-0.146
T16-523	MyGo	BasePurifier	Locarno	BAT25	Paired	I	-0.331
T16-556	MyGo	BasePurifier	Locarno	BAT25	Paired	S	0
T16-567	MyGo	BasePurifier	Locarno	BAT25	Paired	S	0
T16-594	MyGo	BasePurifier	Locarno	BAT25	Paired	S	0
T16-603	MyGo	BasePurifier	Locarno	BAT25	Paired	S	-0.001
T16-609	MyGo	BasePurifier	Locarno	BAT25	Paired	I	-0.188
T16-611	MyGo	BasePurifier	Locarno	BAT25	Paired	S	-0.002
T16-683	MyGo	BasePurifier	Locarno	BAT25	Paired	I	-0.109
T16-700	MyGo	BasePurifier	Locarno	BAT25	Paired	I	-0.205
T16-743	MyGo	BasePurifier	Locarno	BAT25	Paired	I	-0.247
T16-783	MyGo	BasePurifier	Locarno	BAT25	Paired	S	-0.008
T16-789	MyGo	BasePurifier	Locarno	BAT25	Paired	I	-0.206
T16-808	MyGo	BasePurifier	Locarno	BAT25	Paired	I	-0.332
T17-015	MyGo	BasePurifier	Locarno	BAT25	Paired	S	0
T17-051	MyGo	BasePurifier	Locarno	BAT25	Paired	S	-0.005
T17-087	MyGo	BasePurifier	Locarno	BAT25	Paired	I	-0.362
T17-096	MyGo	BasePurifier	Locarno	BAT25	Paired	I	-0.217
T16-041	MyGo	BasePurifier	Locarno	BAT26	Paired	I	-0.347
T16-084	MyGo	BasePurifier	Locarno	BAT26	Paired	I	-0.153
T16-123	MyGo	BasePurifier	Locarno	BAT26	Paired	I	-0.391
T16-184	MyGo	BasePurifier	Locarno	BAT26	Paired	I	-0.289
T16-192	MyGo	BasePurifier	Locarno	BAT26	Paired	I	-0.088
T16-205	MyGo	BasePurifier	Locarno	BAT26	Paired	S	-0.018
T16-209	MyGo	BasePurifier	Locarno	BAT26	Paired	I	-0.59
T16-226	MyGo	BasePurifier	Locarno	BAT26	Paired	I	-0.373
T16-260	MyGo	BasePurifier	Locarno	BAT26	Paired	S	-0.014
T16-264	MyGo	BasePurifier	Locarno	BAT26	Paired	I	-0.273
T16-274	MyGo	BasePurifier	Locarno	BAT26	Paired	I	-0.138
T16-284	MyGo	BasePurifier	Locarno	BAT26	Paired	S	-0.022
T16-295	MyGo	BasePurifier	Locarno	BAT26	Paired	I	-0.276
T16-338	MyGo	BasePurifier	Locarno	BAT26	Paired	I	-0.467
T16-348	MyGo	BasePurifier	Locarno	BAT26	Paired	I	-0.419
T16-351	MyGo	BasePurifier	Locarno	BAT26	Paired	I	-0.375
T16-410	MyGo	BasePurifier	Locarno	BAT26	Paired	I	-0.349
T16-414	MyGo	BasePurifier	Locarno	BAT26	Paired	I	-0.49
T16-434	MyGo	BasePurifier	Locarno	BAT26	Paired	I	-0.436
T16-446	MyGo	BasePurifier	Locarno	BAT26	Paired	S	-0.013
T16-448	MyGo	BasePurifier	Locarno	BAT26	Paired	I	-0.539
T16-454	MyGo	BasePurifier	Locarno	BAT26	Paired	S	-0.039
T16-459	MyGo	BasePurifier	Locarno	BAT26	Paired	I	-0.369
T16-523	MyGo	BasePurifier	Locarno	BAT26	Paired	I	-0.481
T16-556	MyGo	BasePurifier	Locarno	BAT26	Paired	S	-0.016
T16-567	MyGo	BasePurifier	Locarno	BAT26	Paired	S	-0.001
T16-594	MyGo	BasePurifier	Locarno	BAT26	Paired	S	-0.005
T16-603	MyGo	BasePurifier	Locarno	BAT26	Paired	S	-0.01
T16-609	MyGo	BasePurifier	Locarno	BAT26	Paired	I	-0.232
T16-611	MyGo	BasePurifier	Locarno	BAT26	Paired	S	-0.04
T16-683	MyGo	BasePurifier	Locarno	BAT26	Paired	I	-0.525
T16-700	MyGo	BasePurifier	Locarno	BAT26	Paired	I	-0.454
T16-743	MyGo	BasePurifier	Locarno	BAT26	Paired	I	-0.302
T16-783	MyGo	BasePurifier	Locarno	BAT26	Paired	S	-0.005
T16-789	MyGo	BasePurifier	Locarno	BAT26	Paired	I	-0.389
T16-808	MyGo	BasePurifier	Locarno	BAT26	Paired	I	-0.455
T17-015	MyGo	BasePurifier	Locarno	BAT26	Paired	S	-0.003
T17-051	MyGo	BasePurifier	Locarno	BAT26	Paired	S	0
T17-087	MyGo	BasePurifier	Locarno	BAT26	Paired	I	-0.54
T17-096	MyGo	BasePurifier	Locarno	BAT26	Paired	I	-0.487
T16-041	MyGo	BasePurifier	Locarno	NR22	Paired	I	-0.197
T16-084	MyGo	BasePurifier	Locarno	NR22	Paired	I	-0.268
T16-123	MyGo	BasePurifier	Locarno	NR22	Paired	I	-0.322
T16-184	MyGo	BasePurifier	Locarno	NR22	Paired	I	-0.339
T16-192	MyGo	BasePurifier	Locarno	NR22	Paired	I	-0.133
T16-205	MyGo	BasePurifier	Locarno	NR22	Paired	S	-0.001
T16-209	MyGo	BasePurifier	Locarno	NR22	Paired	I	-0.429
T16-226	MyGo	BasePurifier	Locarno	NR22	Paired	I	-0.241
T16-260	MyGo	BasePurifier	Locarno	NR22	Paired	S	-0.006
T16-264	MyGo	BasePurifier	Locarno	NR22	Paired	I	-0.271
T16-274	MyGo	BasePurifier	Locarno	NR22	Paired	I	-0.162
T16-284	MyGo	BasePurifier	Locarno	NR22	Paired	S	-0.004
T16-295	MyGo	BasePurifier	Locarno	NR22	Paired	I	-0.227
T16-338	MyGo	BasePurifier	Locarno	NR22	Paired	I	-0.258
T16-348	MyGo	BasePurifier	Locarno	NR22	Paired	I	-0.196
T16-351	MyGo	BasePurifier	Locarno	NR22	Paired	I	-0.216
T16-410	MyGo	BasePurifier	Locarno	NR22	Paired	I	-0.19
T16-414	MyGo	BasePurifier	Locarno	NR22	Paired	I	-0.306
T16-434	MyGo	BasePurifier	Locarno	NR22	Paired	I	-0.326
T16-446	MyGo	BasePurifier	Locarno	NR22	Paired	S	-0.02
T16-448	MyGo	BasePurifier	Locarno	NR22	Paired	I	-0.341
T16-454	MyGo	BasePurifier	Locarno	NR22	Paired	S	-0.002
T16-459	MyGo	BasePurifier	Locarno	NR22	Paired	I	-0.271
T16-523	MyGo	BasePurifier	Locarno	NR22	Paired	I	-0.217
T16-556	MyGo	BasePurifier	Locarno	NR22	Paired	S	0
T16-567	MyGo	BasePurifier	Locarno	NR22	Paired	S	-0.005
T16-594	MyGo	BasePurifier	Locarno	NR22	Paired	S	-0.005
T16-603	MyGo	BasePurifier	Locarno	NR22	Paired	S	-0.003
T16-609	MyGo	BasePurifier	Locarno	NR22	Paired	I	-0.136
T16-611	MyGo	BasePurifier	Locarno	NR22	Paired	S	-0.003
T16-683	MyGo	BasePurifier	Locarno	NR22	Paired	I	-0.177
T16-700	MyGo	BasePurifier	Locarno	NR22	Paired	I	-0.322
T16-743	MyGo	BasePurifier	Locarno	NR22	Paired	I	-0.278
T16-783	MyGo	BasePurifier	Locarno	NR22	Paired	S	-0.012
T16-789	MyGo	BasePurifier	Locarno	NR22	Paired	I	-0.198
T16-808	MyGo	BasePurifier	Locarno	NR22	Paired	I	-0.428
T17-015	MyGo	BasePurifier	Locarno	NR22	Paired	S	0
T17-051	MyGo	BasePurifier	Locarno	NR22	Paired	S	-0.001
T17-087	MyGo	BasePurifier	Locarno	NR22	Paired	I	-0.445
T17-096	MyGo	BasePurifier	Locarno	NR22	Paired	I	-0.399
T16-041	MyGo	BasePurifier	Locarno	NR24	Paired	I	-0.213
T16-084	MyGo	BasePurifier	Locarno	NR24	Paired	I	-0.299
T16-123	MyGo	BasePurifier	Locarno	NR24	Paired	I	-0.225
T16-184	MyGo	BasePurifier	Locarno	NR24	Paired	I	-0.265
T16-192	MyGo	BasePurifier	Locarno	NR24	Paired	I	-0.321
T16-205	MyGo	BasePurifier	Locarno	NR24	Paired	S	-0.001
T16-209	MyGo	BasePurifier	Locarno	NR24	Paired	I	-0.487
T16-226	MyGo	BasePurifier	Locarno	NR24	Paired	I	-0.38
T16-260	MyGo	BasePurifier	Locarno	NR24	Paired	S	-0.004
T16-264	MyGo	BasePurifier	Locarno	NR24	Paired	I	-0.228
T16-274	MyGo	BasePurifier	Locarno	NR24	Paired	I	-0.179
T16-284	MyGo	BasePurifier	Locarno	NR24	Paired	S	0
T16-295	MyGo	BasePurifier	Locarno	NR24	Paired	I	-0.112
T16-338	MyGo	BasePurifier	Locarno	NR24	Paired	I	-0.174
T16-348	MyGo	BasePurifier	Locarno	NR24	Paired	I	-0.214
T16-351	MyGo	BasePurifier	Locarno	NR24	Paired	I	-0.282
T16-410	MyGo	BasePurifier	Locarno	NR24	Paired	I	-0.086
T16-414	MyGo	BasePurifier	Locarno	NR24	Paired	I	-0.368
T16-434	MyGo	BasePurifier	Locarno	NR24	Paired	I	-0.234
T16-446	MyGo	BasePurifier	Locarno	NR24	Paired	S	-0.001
T16-448	MyGo	BasePurifier	Locarno	NR24	Paired	I	-0.391
T16-454	MyGo	BasePurifier	Locarno	NR24	Paired	S	-0.017
T16-459	MyGo	BasePurifier	Locarno	NR24	Paired	I	-0.238
T16-523	MyGo	BasePurifier	Locarno	NR24	Paired	I	-0.284
T16-556	MyGo	BasePurifier	Locarno	NR24	Paired	S	0
T16-567	MyGo	BasePurifier	Locarno	NR24	Paired	S	0
T16-594	MyGo	BasePurifier	Locarno	NR24	Paired	S	-0.001
T16-603	MyGo	BasePurifier	Locarno	NR24	Paired	S	0
T16-609	MyGo	BasePurifier	Locarno	NR24	Paired	I	-0.099
T16-611	MyGo	BasePurifier	Locarno	NR24	Paired	S	-0.01
T16-683	MyGo	BasePurifier	Locarno	NR24	Paired	I	-0.23
T16-700	MyGo	BasePurifier	Locarno	NR24	Paired	I	-0.167
T16-743	MyGo	BasePurifier	Locarno	NR24	Paired	I	-0.404
T16-783	MyGo	BasePurifier	Locarno	NR24	Paired	S	-0.014
T16-789	MyGo	BasePurifier	Locarno	NR24	Paired	I	-0.193
T16-808	MyGo	BasePurifier	Locarno	NR24	Paired	I	-0.376
T17-015	MyGo	BasePurifier	Locarno	NR24	Paired	S	0
T17-051	MyGo	BasePurifier	Locarno	NR24	Paired	S	0
T17-087	MyGo	BasePurifier	Locarno	NR24	Paired	I	-0.432
T17-096	MyGo	BasePurifier	Locarno	NR24	Paired	I	-0.411
T16-041	MyGo	BasePurifier	Locarno	MONO27	Paired	I	-0.178
T16-084	MyGo	BasePurifier	Locarno	MONO27	Paired	I	-0.299
T16-123	MyGo	BasePurifier	Locarno	MONO27	Paired	I	-0.064
T16-184	MyGo	BasePurifier	Locarno	MONO27	Paired	I	-0.272
T16-192	MyGo	BasePurifier	Locarno	MONO27	Paired	I	-0.352
T16-205	MyGo	BasePurifier	Locarno	MONO27	Paired	S	0
T16-209	MyGo	BasePurifier	Locarno	MONO27	Paired	I	-0.551
T16-226	MyGo	BasePurifier	Locarno	MONO27	Paired	I	-0.41
T16-260	MyGo	BasePurifier	Locarno	MONO27	Paired	S	-0.028
T16-264	MyGo	BasePurifier	Locarno	MONO27	Paired	I	-0.136
T16-274	MyGo	BasePurifier	Locarno	MONO27	Paired	I	-0.137
T16-284	MyGo	BasePurifier	Locarno	MONO27	Paired	S	-0.011
T16-295	MyGo	BasePurifier	Locarno	MONO27	Paired	I	-0.164
T16-338	MyGo	BasePurifier	Locarno	MONO27	Paired	I	-0.332
T16-348	MyGo	BasePurifier	Locarno	MONO27	Paired	I	-0.162
T16-351	MyGo	BasePurifier	Locarno	MONO27	Paired	I	-0.176
T16-410	MyGo	BasePurifier	Locarno	MONO27	Paired	I	-0.091
T16-414	MyGo	BasePurifier	Locarno	MONO27	Paired	I	-0.431
T16-434	MyGo	BasePurifier	Locarno	MONO27	Paired	I	-0.271
T16-446	MyGo	BasePurifier	Locarno	MONO27	Paired	S	-0.011
T16-448	MyGo	BasePurifier	Locarno	MONO27	Paired	I	-0.431
T16-454	MyGo	BasePurifier	Locarno	MONO27	Paired	S	-0.009
T16-459	MyGo	BasePurifier	Locarno	MONO27	Paired	I	-0.218
T16-523	MyGo	BasePurifier	Locarno	MONO27	Paired	I	-0.278
T16-556	MyGo	BasePurifier	Locarno	MONO27	Paired	S	-0.015
T16-567	MyGo	BasePurifier	Locarno	MONO27	Paired	S	-0.014
T16-594	MyGo	BasePurifier	Locarno	MONO27	Paired	S	-0.029
T16-603	MyGo	BasePurifier	Locarno	MONO27	Paired	S	0
T16-609	MyGo	BasePurifier	Locarno	MONO27	Paired	I	-0.13
T16-611	MyGo	BasePurifier	Locarno	MONO27	Paired	S	0
T16-683	MyGo	BasePurifier	Locarno	MONO27	Paired	I	-0.34
T16-700	MyGo	BasePurifier	Locarno	MONO27	Paired	I	-0.275
T16-743	MyGo	BasePurifier	Locarno	MONO27	Paired	I	-0.42
T16-783	MyGo	BasePurifier	Locarno	MONO27	Paired	S	-0.002
T16-789	MyGo	BasePurifier	Locarno	MONO27	Paired	I	-0.214
T16-808	MyGo	BasePurifier	Locarno	MONO27	Paired	I	-0.381
T17-015	MyGo	BasePurifier	Locarno	MONO27	Paired	S	-0.001
T17-051	MyGo	BasePurifier	Locarno	MONO27	Paired	S	-0.001
T17-087	MyGo	BasePurifier	Locarno	MONO27	Paired	I	-0.31
T17-096	MyGo	BasePurifier	Locarno	MONO27	Paired	I	-0.262
T16-041	BaseTyper	BasePurifier	Locarno	BAT25	Universal	I	-0.089
T16-084	BaseTyper	BasePurifier	Locarno	BAT25	Universal	I	-0.274
T16-123	BaseTyper	BasePurifier	Locarno	BAT25	Universal	I	-0.179
T16-184	BaseTyper	BasePurifier	Locarno	BAT25	Universal	I	-0.066
T16-192	BaseTyper	BasePurifier	Locarno	BAT25	Universal	I	-0.389
T16-205	BaseTyper	BasePurifier	Locarno	BAT25	Universal	S	-0.046
T16-209	BaseTyper	BasePurifier	Locarno	BAT25	Universal	I	-0.34
T16-226	BaseTyper	BasePurifier	Locarno	BAT25	Universal	I	-0.5
T16-260	BaseTyper	BasePurifier	Locarno	BAT25	Universal	S	0.024
T16-264	BaseTyper	BasePurifier	Locarno	BAT25	Universal	I	-0.26
T16-274	BaseTyper	BasePurifier	Locarno	BAT25	Universal	I	-0.13
T16-284	BaseTyper	BasePurifier	Locarno	BAT25	Universal	S	0.035
T16-295	BaseTyper	BasePurifier	Locarno	BAT25	Universal	I	-0.269
T16-338	BaseTyper	BasePurifier	Locarno	BAT25	Universal	I	-0.309
T16-348	BaseTyper	BasePurifier	Locarno	BAT25	Universal	I	-0.07
T16-351	BaseTyper	BasePurifier	Locarno	BAT25	Universal	I	-0.269
T16-410	BaseTyper	BasePurifier	Locarno	BAT25	Universal	I	-0.218
T16-414	BaseTyper	BasePurifier	Locarno	BAT25	Universal	I	-0.304
T16-434	BaseTyper	BasePurifier	Locarno	BAT25	Universal	I	-0.226
T16-446	BaseTyper	BasePurifier	Locarno	BAT25	Universal	S	0.033
T16-448	BaseTyper	BasePurifier	Locarno	BAT25	Universal	I	-0.368
T16-454	BaseTyper	BasePurifier	Locarno	BAT25	Universal	S	0.044
T16-459	BaseTyper	BasePurifier	Locarno	BAT25	Universal	I	-0.166
T16-523	BaseTyper	BasePurifier	Locarno	BAT25	Universal	I	-0.392
T16-556	BaseTyper	BasePurifier	Locarno	BAT25	Universal	S	0.025
T16-567	BaseTyper	BasePurifier	Locarno	BAT25	Universal	S	0.095
T16-594	BaseTyper	BasePurifier	Locarno	BAT25	Universal	S	0.03
T16-603	BaseTyper	BasePurifier	Locarno	BAT25	Universal	S	0.032
T16-609	BaseTyper	BasePurifier	Locarno	BAT25	Universal	I	-0.198
T16-611	BaseTyper	BasePurifier	Locarno	BAT25	Universal	S	0.041
T16-683	BaseTyper	BasePurifier	Locarno	BAT25	Universal	I	-0.12
T16-700	BaseTyper	BasePurifier	Locarno	BAT25	Universal	I	-0.236
T16-743	BaseTyper	BasePurifier	Locarno	BAT25	Universal	I	-0.246
T16-783	BaseTyper	BasePurifier	Locarno	BAT25	Universal	S	0.034
T16-789	BaseTyper	BasePurifier	Locarno	BAT25	Universal	I	-0.195
T16-808	BaseTyper	BasePurifier	Locarno	BAT25	Universal	I	-0.366
T17-015	BaseTyper	BasePurifier	Locarno	BAT25	Universal	S	0.047
T17-051	BaseTyper	BasePurifier	Locarno	BAT25	Universal	S	0.024
T17-087	BaseTyper	BasePurifier	Locarno	BAT25	Universal	I	-0.414
T17-096	BaseTyper	BasePurifier	Locarno	BAT25	Universal	I	-0.224
T16-041	BaseTyper	BasePurifier	Locarno	BAT26	Universal	I	-0.434
T16-084	BaseTyper	BasePurifier	Locarno	BAT26	Universal	I	-0.225
T16-123	BaseTyper	BasePurifier	Locarno	BAT26	Universal	I	-0.538
T16-184	BaseTyper	BasePurifier	Locarno	BAT26	Universal	I	-0.411
T16-192	BaseTyper	BasePurifier	Locarno	BAT26	Universal	I	-0.686
T16-205	BaseTyper	BasePurifier	Locarno	BAT26	Universal	S	-0.045
T16-209	BaseTyper	BasePurifier	Locarno	BAT26	Universal	I	-0.782
T16-226	BaseTyper	BasePurifier	Locarno	BAT26	Universal	I	-0.563
T16-260	BaseTyper	BasePurifier	Locarno	BAT26	Universal	S	0.037
T16-264	BaseTyper	BasePurifier	Locarno	BAT26	Universal	I	-0.379
T16-274	BaseTyper	BasePurifier	Locarno	BAT26	Universal	I	-0.247
T16-284	BaseTyper	BasePurifier	Locarno	BAT26	Universal	S	0.036
T16-295	BaseTyper	BasePurifier	Locarno	BAT26	Universal	I	-0.362
T16-338	BaseTyper	BasePurifier	Locarno	BAT26	Universal	I	-0.616
T16-348	BaseTyper	BasePurifier	Locarno	BAT26	Universal	I	-0.572
T16-351	BaseTyper	BasePurifier	Locarno	BAT26	Universal	I	-0.483
T16-410	BaseTyper	BasePurifier	Locarno	BAT26	Universal	I	-0.426
T16-414	BaseTyper	BasePurifier	Locarno	BAT26	Universal	I	-0.637
T16-434	BaseTyper	BasePurifier	Locarno	BAT26	Universal	I	-0.608
T16-446	BaseTyper	BasePurifier	Locarno	BAT26	Universal	S	0.03
T16-448	BaseTyper	BasePurifier	Locarno	BAT26	Universal	I	-0.64
T16-454	BaseTyper	BasePurifier	Locarno	BAT26	Universal	S	0.073
T16-459	BaseTyper	BasePurifier	Locarno	BAT26	Universal	I	-0.448
T16-523	BaseTyper	BasePurifier	Locarno	BAT26	Universal	I	-0.607
T16-556	BaseTyper	BasePurifier	Locarno	BAT26	Universal	S	0.059
T16-567	BaseTyper	BasePurifier	Locarno	BAT26	Universal	S	0.056
T16-594	BaseTyper	BasePurifier	Locarno	BAT26	Universal	S	0.05
T16-603	BaseTyper	BasePurifier	Locarno	BAT26	Universal	S	0.053
T16-609	BaseTyper	BasePurifier	Locarno	BAT26	Universal	I	-0.289
T16-611	BaseTyper	BasePurifier	Locarno	BAT26	Universal	S	0.06
T16-683	BaseTyper	BasePurifier	Locarno	BAT26	Universal	I	-0.632
T16-700	BaseTyper	BasePurifier	Locarno	BAT26	Universal	I	-0.603
T16-743	BaseTyper	BasePurifier	Locarno	BAT26	Universal	I	-0.38
T16-783	BaseTyper	BasePurifier	Locarno	BAT26	Universal	S	0.072
T16-789	BaseTyper	BasePurifier	Locarno	BAT26	Universal	I	-0.485
T16-808	BaseTyper	BasePurifier	Locarno	BAT26	Universal	I	-0.464
T17-015	BaseTyper	BasePurifier	Locarno	BAT26	Universal	S	0.062
T17-051	BaseTyper	BasePurifier	Locarno	BAT26	Universal	S	0.059
T17-087	BaseTyper	BasePurifier	Locarno	BAT26	Universal	I	-0.658
T17-096	BaseTyper	BasePurifier	Locarno	BAT26	Universal	I	-0.58
T16-041	BaseTyper	BasePurifier	Locarno	NR22	Universal	I	-0.202
T16-084	BaseTyper	BasePurifier	Locarno	NR22	Universal	I	-0.231
T16-123	BaseTyper	BasePurifier	Locarno	NR22	Universal	I	-0.278
T16-184	BaseTyper	BasePurifier	Locarno	NR22	Universal	I	-0.339
T16-192	BaseTyper	BasePurifier	Locarno	NR22	Universal	I	-0.219
T16-205	BaseTyper	BasePurifier	Locarno	NR22	Universal	S	0.021
T16-209	BaseTyper	BasePurifier	Locarno	NR22	Universal	I	-0.34
T16-226	BaseTyper	BasePurifier	Locarno	NR22	Universal	I	-0.228
T16-260	BaseTyper	BasePurifier	Locarno	NR22	Universal	S	0.017
T16-264	BaseTyper	BasePurifier	Locarno	NR22	Universal	I	-0.27
T16-274	BaseTyper	BasePurifier	Locarno	NR22	Universal	I	-0.145
T16-284	BaseTyper	BasePurifier	Locarno	NR22	Universal	S	0.04
T16-295	BaseTyper	BasePurifier	Locarno	NR22	Universal	I	-0.193
T16-338	BaseTyper	BasePurifier	Locarno	NR22	Universal	I	-0.262
T16-348	BaseTyper	BasePurifier	Locarno	NR22	Universal	I	-0.174
T16-351	BaseTyper	BasePurifier	Locarno	NR22	Universal	I	-0.195
T16-410	BaseTyper	BasePurifier	Locarno	NR22	Universal	I	-0.175
T16-414	BaseTyper	BasePurifier	Locarno	NR22	Universal	I	-0.262
T16-434	BaseTyper	BasePurifier	Locarno	NR22	Universal	I	-0.301
T16-446	BaseTyper	BasePurifier	Locarno	NR22	Universal	S	0.042
T16-448	BaseTyper	BasePurifier	Locarno	NR22	Universal	I	-0.287
T16-454	BaseTyper	BasePurifier	Locarno	NR22	Universal	S	0.015
T16-459	BaseTyper	BasePurifier	Locarno	NR22	Universal	I	-0.233
T16-523	BaseTyper	BasePurifier	Locarno	NR22	Universal	I	-0.255
T16-556	BaseTyper	BasePurifier	Locarno	NR22	Universal	S	0.012
T16-567	BaseTyper	BasePurifier	Locarno	NR22	Universal	S	0.012
T16-594	BaseTyper	BasePurifier	Locarno	NR22	Universal	S	0.034
T16-603	BaseTyper	BasePurifier	Locarno	NR22	Universal	S	0.014
T16-609	BaseTyper	BasePurifier	Locarno	NR22	Universal	I	-0.093
T16-611	BaseTyper	BasePurifier	Locarno	NR22	Universal	S	0.02
T16-683	BaseTyper	BasePurifier	Locarno	NR22	Universal	I	-0.228
T16-700	BaseTyper	BasePurifier	Locarno	NR22	Universal	I	-0.296
T16-743	BaseTyper	BasePurifier	Locarno	NR22	Universal	I	-0.23
T16-783	BaseTyper	BasePurifier	Locarno	NR22	Universal	S	0.02
T16-789	BaseTyper	BasePurifier	Locarno	NR22	Universal	I	-0.162
T16-808	BaseTyper	BasePurifier	Locarno	NR22	Universal	I	-0.362
T17-015	BaseTyper	BasePurifier	Locarno	NR22	Universal	S	0.02
T17-051	BaseTyper	BasePurifier	Locarno	NR22	Universal	S	0.017
T17-087	BaseTyper	BasePurifier	Locarno	NR22	Universal	I	-0.39
T17-096	BaseTyper	BasePurifier	Locarno	NR22	Universal	I	-0.35
T16-041	BaseTyper	BasePurifier	Locarno	NR24	Universal	I	-0.249
T16-084	BaseTyper	BasePurifier	Locarno	NR24	Universal	I	-0.284
T16-123	BaseTyper	BasePurifier	Locarno	NR24	Universal	I	-0.271
T16-184	BaseTyper	BasePurifier	Locarno	NR24	Universal	I	-0.318
T16-192	BaseTyper	BasePurifier	Locarno	NR24	Universal	I	-0.361
T16-205	BaseTyper	BasePurifier	Locarno	NR24	Universal	S	0.013
T16-209	BaseTyper	BasePurifier	Locarno	NR24	Universal	I	-0.508
T16-226	BaseTyper	BasePurifier	Locarno	NR24	Universal	I	-0.389
T16-260	BaseTyper	BasePurifier	Locarno	NR24	Universal	S	0.06
T16-264	BaseTyper	BasePurifier	Locarno	NR24	Universal	I	-0.228
T16-274	BaseTyper	BasePurifier	Locarno	NR24	Universal	I	-0.201
T16-284	BaseTyper	BasePurifier	Locarno	NR24	Universal	S	0.049
T16-295	BaseTyper	BasePurifier	Locarno	NR24	Universal	I	-0.103
T16-338	BaseTyper	BasePurifier	Locarno	NR24	Universal	I	-0.197
T16-348	BaseTyper	BasePurifier	Locarno	NR24	Universal	I	-0.208
T16-351	BaseTyper	BasePurifier	Locarno	NR24	Universal	I	-0.291
T16-410	BaseTyper	BasePurifier	Locarno	NR24	Universal	I	-0.101
T16-414	BaseTyper	BasePurifier	Locarno	NR24	Universal	I	-0.422
T16-434	BaseTyper	BasePurifier	Locarno	NR24	Universal	I	-0.236
T16-446	BaseTyper	BasePurifier	Locarno	NR24	Universal	S	-0.025
T16-448	BaseTyper	BasePurifier	Locarno	NR24	Universal	I	-0.351
T16-454	BaseTyper	BasePurifier	Locarno	NR24	Universal	S	-0.035
T16-459	BaseTyper	BasePurifier	Locarno	NR24	Universal	I	-0.285
T16-523	BaseTyper	BasePurifier	Locarno	NR24	Universal	I	-0.301
T16-556	BaseTyper	BasePurifier	Locarno	NR24	Universal	S	0.031
T16-567	BaseTyper	BasePurifier	Locarno	NR24	Universal	S	0.027
T16-594	BaseTyper	BasePurifier	Locarno	NR24	Universal	S	0.058
T16-603	BaseTyper	BasePurifier	Locarno	NR24	Universal	S	0.031
T16-609	BaseTyper	BasePurifier	Locarno	NR24	Universal	I	-0.101
T16-611	BaseTyper	BasePurifier	Locarno	NR24	Universal	S	0.026
T16-683	BaseTyper	BasePurifier	Locarno	NR24	Universal	I	-0.23
T16-700	BaseTyper	BasePurifier	Locarno	NR24	Universal	I	-0.229
T16-743	BaseTyper	BasePurifier	Locarno	NR24	Universal	I	-0.377
T16-783	BaseTyper	BasePurifier	Locarno	NR24	Universal	S	-0.03
T16-789	BaseTyper	BasePurifier	Locarno	NR24	Universal	I	-0.191
T16-808	BaseTyper	BasePurifier	Locarno	NR24	Universal	I	-0.337
T17-015	BaseTyper	BasePurifier	Locarno	NR24	Universal	S	0.031
T17-051	BaseTyper	BasePurifier	Locarno	NR24	Universal	S	0.032
T17-087	BaseTyper	BasePurifier	Locarno	NR24	Universal	I	-0.424
T17-096	BaseTyper	BasePurifier	Locarno	NR24	Universal	I	-0.398
T16-041	BaseTyper	BasePurifier	Locarno	MONO27	Universal	I	-0.216
T16-084	BaseTyper	BasePurifier	Locarno	MONO27	Universal	I	-0.309
T16-123	BaseTyper	BasePurifier	Locarno	MONO27	Universal	I	-0.08
T16-184	BaseTyper	BasePurifier	Locarno	MONO27	Universal	I	-0.216
T16-192	BaseTyper	BasePurifier	Locarno	MONO27	Universal	I	-0.277
T16-205	BaseTyper	BasePurifier	Locarno	MONO27	Universal	S	0.034
T16-209	BaseTyper	BasePurifier	Locarno	MONO27	Universal	I	-0.568
T16-226	BaseTyper	BasePurifier	Locarno	MONO27	Universal	I	-0.285
T16-260	BaseTyper	BasePurifier	Locarno	MONO27	Universal	S	0.032
T16-264	BaseTyper	BasePurifier	Locarno	MONO27	Universal	I	-0.116
T16-274	BaseTyper	BasePurifier	Locarno	MONO27	Universal	I	-0.138
T16-284	BaseTyper	BasePurifier	Locarno	MONO27	Universal	S	0.032
T16-295	BaseTyper	BasePurifier	Locarno	MONO27	Universal	I	-0.147
T16-338	BaseTyper	BasePurifier	Locarno	MONO27	Universal	I	-0.324
T16-348	BaseTyper	BasePurifier	Locarno	MONO27	Universal	I	-0.126
T16-351	BaseTyper	BasePurifier	Locarno	MONO27	Universal	I	-0.119
T16-410	BaseTyper	BasePurifier	Locarno	MONO27	Universal	I	-0.146
T16-414	BaseTyper	BasePurifier	Locarno	MONO27	Universal	I	-0.455
T16-434	BaseTyper	BasePurifier	Locarno	MONO27	Universal	I	-0.278
T16-446	BaseTyper	BasePurifier	Locarno	MONO27	Universal	S	0.064
T16-448	BaseTyper	BasePurifier	Locarno	MONO27	Universal	I	-0.434
T16-454	BaseTyper	BasePurifier	Locarno	MONO27	Universal	S	0.038
T16-459	BaseTyper	BasePurifier	Locarno	MONO27	Universal	I	-0.197
T16-523	BaseTyper	BasePurifier	Locarno	MONO27	Universal	I	-0.254
T16-556	BaseTyper	BasePurifier	Locarno	MONO27	Universal	S	0.029
T16-567	BaseTyper	BasePurifier	Locarno	MONO27	Universal	S	0.038
T16-594	BaseTyper	BasePurifier	Locarno	MONO27	Universal	S	0.03
T16-603	BaseTyper	BasePurifier	Locarno	MONO27	Universal	S	0.034
T16-609	BaseTyper	BasePurifier	Locarno	MONO27	Universal	I	-0.114
T16-611	BaseTyper	BasePurifier	Locarno	MONO27	Universal	S	0.06
T16-683	BaseTyper	BasePurifier	Locarno	MONO27	Universal	I	-0.292
T16-700	BaseTyper	BasePurifier	Locarno	MONO27	Universal	I	-0.263
T16-743	BaseTyper	BasePurifier	Locarno	MONO27	Universal	I	-0.434
T16-783	BaseTyper	BasePurifier	Locarno	MONO27	Universal	S	0.036
T16-789	BaseTyper	BasePurifier	Locarno	MONO27	Universal	I	-0.147
T16-808	BaseTyper	BasePurifier	Locarno	MONO27	Universal	I	-0.336
T17-015	BaseTyper	BasePurifier	Locarno	MONO27	Universal	S	0.036
T17-051	BaseTyper	BasePurifier	Locarno	MONO27	Universal	S	0.031
T17-087	BaseTyper	BasePurifier	Locarno	MONO27	Universal	I	-0.278
T17-096	BaseTyper	BasePurifier	Locarno	MONO27	Universal	I	-0.241
T16-041	BaseTyper	BasePurifier	Locarno	BAT25	Paired	I	-0.097
T16-084	BaseTyper	BasePurifier	Locarno	BAT25	Paired	I	-0.286
T16-123	BaseTyper	BasePurifier	Locarno	BAT25	Paired	I	-0.151
T16-184	BaseTyper	BasePurifier	Locarno	BAT25	Paired	I	-0.065
T16-192	BaseTyper	BasePurifier	Locarno	BAT25	Paired	I	-0.414
T16-205	BaseTyper	BasePurifier	Locarno	BAT25	Paired	S	-0.042
T16-209	BaseTyper	BasePurifier	Locarno	BAT25	Paired	I	-0.341
T16-226	BaseTyper	BasePurifier	Locarno	BAT25	Paired	I	-0.52
T16-260	BaseTyper	BasePurifier	Locarno	BAT25	Paired	S	-0.009
T16-264	BaseTyper	BasePurifier	Locarno	BAT25	Paired	I	-0.282
T16-274	BaseTyper	BasePurifier	Locarno	BAT25	Paired	I	-0.141
T16-284	BaseTyper	BasePurifier	Locarno	BAT25	Paired	S	0.025
T16-295	BaseTyper	BasePurifier	Locarno	BAT25	Paired	I	-0.296
T16-338	BaseTyper	BasePurifier	Locarno	BAT25	Paired	I	-0.336
T16-348	BaseTyper	BasePurifier	Locarno	BAT25	Paired	I	-0.091
T16-351	BaseTyper	BasePurifier	Locarno	BAT25	Paired	I	-0.296
T16-410	BaseTyper	BasePurifier	Locarno	BAT25	Paired	I	-0.235
T16-414	BaseTyper	BasePurifier	Locarno	BAT25	Paired	I	-0.326
T16-434	BaseTyper	BasePurifier	Locarno	BAT25	Paired	I	-0.239
T16-446	BaseTyper	BasePurifier	Locarno	BAT25	Paired	S	0.007
T16-448	BaseTyper	BasePurifier	Locarno	BAT25	Paired	I	-0.394
T16-454	BaseTyper	BasePurifier	Locarno	BAT25	Paired	S	0.016
T16-459	BaseTyper	BasePurifier	Locarno	BAT25	Paired	I	-0.194
T16-523	BaseTyper	BasePurifier	Locarno	BAT25	Paired	I	-0.421
T16-556	BaseTyper	BasePurifier	Locarno	BAT25	Paired	S	-0.01
T16-567	BaseTyper	BasePurifier	Locarno	BAT25	Paired	S	-0.012
T16-594	BaseTyper	BasePurifier	Locarno	BAT25	Paired	S	0.01
T16-603	BaseTyper	BasePurifier	Locarno	BAT25	Paired	S	0.01
T16-609	BaseTyper	BasePurifier	Locarno	BAT25	Paired	I	-0.24
T16-611	BaseTyper	BasePurifier	Locarno	BAT25	Paired	S	-0.015
T16-683	BaseTyper	BasePurifier	Locarno	BAT25	Paired	I	-0.132
T16-700	BaseTyper	BasePurifier	Locarno	BAT25	Paired	I	-0.27
T16-743	BaseTyper	BasePurifier	Locarno	BAT25	Paired	I	-0.28
T16-783	BaseTyper	BasePurifier	Locarno	BAT25	Paired	S	-0.009
T16-789	BaseTyper	BasePurifier	Locarno	BAT25	Paired	I	-0.223
T16-808	BaseTyper	BasePurifier	Locarno	BAT25	Paired	I	-0.399
T17-015	BaseTyper	BasePurifier	Locarno	BAT25	Paired	S	-0.006
T17-051	BaseTyper	BasePurifier	Locarno	BAT25	Paired	S	-0.007
T17-087	BaseTyper	BasePurifier	Locarno	BAT25	Paired	I	-0.435
T17-096	BaseTyper	BasePurifier	Locarno	BAT25	Paired	I	-0.254
T16-041	BaseTyper	BasePurifier	Locarno	BAT26	Paired	I	-0.451
T16-084	BaseTyper	BasePurifier	Locarno	BAT26	Paired	I	-0.26
T16-123	BaseTyper	BasePurifier	Locarno	BAT26	Paired	I	-0.546
T16-184	BaseTyper	BasePurifier	Locarno	BAT26	Paired	I	-0.388
T16-192	BaseTyper	BasePurifier	Locarno	BAT26	Paired	I	-0.119
T16-205	BaseTyper	BasePurifier	Locarno	BAT26	Paired	S	0.044
T16-209	BaseTyper	BasePurifier	Locarno	BAT26	Paired	I	-0.806
T16-226	BaseTyper	BasePurifier	Locarno	BAT26	Paired	I	-0.574
T16-260	BaseTyper	BasePurifier	Locarno	BAT26	Paired	S	0.008
T16-264	BaseTyper	BasePurifier	Locarno	BAT26	Paired	I	-0.427
T16-274	BaseTyper	BasePurifier	Locarno	BAT26	Paired	I	-0.29
T16-284	BaseTyper	BasePurifier	Locarno	BAT26	Paired	S	-0.014
T16-295	BaseTyper	BasePurifier	Locarno	BAT26	Paired	I	-0.382
T16-338	BaseTyper	BasePurifier	Locarno	BAT26	Paired	I	-0.635
T16-348	BaseTyper	BasePurifier	Locarno	BAT26	Paired	I	-0.583
T16-351	BaseTyper	BasePurifier	Locarno	BAT26	Paired	I	-0.525
T16-410	BaseTyper	BasePurifier	Locarno	BAT26	Paired	I	-0.42
T16-414	BaseTyper	BasePurifier	Locarno	BAT26	Paired	I	-0.66
T16-434	BaseTyper	BasePurifier	Locarno	BAT26	Paired	I	-0.637
T16-446	BaseTyper	BasePurifier	Locarno	BAT26	Paired	S	0.025
T16-448	BaseTyper	BasePurifier	Locarno	BAT26	Paired	I	-0.673
T16-454	BaseTyper	BasePurifier	Locarno	BAT26	Paired	S	0.031
T16-459	BaseTyper	BasePurifier	Locarno	BAT26	Paired	I	-0.477
T16-523	BaseTyper	BasePurifier	Locarno	BAT26	Paired	I	-0.658
T16-556	BaseTyper	BasePurifier	Locarno	BAT26	Paired	S	0.029
T16-567	BaseTyper	BasePurifier	Locarno	BAT26	Paired	S	0.045
T16-594	BaseTyper	BasePurifier	Locarno	BAT26	Paired	S	0.029
T16-603	BaseTyper	BasePurifier	Locarno	BAT26	Paired	S	0.005
T16-609	BaseTyper	BasePurifier	Locarno	BAT26	Paired	I	-0.322
T16-611	BaseTyper	BasePurifier	Locarno	BAT26	Paired	S	0.058
T16-683	BaseTyper	BasePurifier	Locarno	BAT26	Paired	I	-0.661
T16-700	BaseTyper	BasePurifier	Locarno	BAT26	Paired	I	-0.641
T16-743	BaseTyper	BasePurifier	Locarno	BAT26	Paired	I	-0.398
T16-783	BaseTyper	BasePurifier	Locarno	BAT26	Paired	S	0.02
T16-789	BaseTyper	BasePurifier	Locarno	BAT26	Paired	I	-0.532
T16-808	BaseTyper	BasePurifier	Locarno	BAT26	Paired	I	-0.513
T17-015	BaseTyper	BasePurifier	Locarno	BAT26	Paired	S	0.026
T17-051	BaseTyper	BasePurifier	Locarno	BAT26	Paired	S	0.022
T17-087	BaseTyper	BasePurifier	Locarno	BAT26	Paired	I	-0.698
T17-096	BaseTyper	BasePurifier	Locarno	BAT26	Paired	I	-0.618
T16-041	BaseTyper	BasePurifier	Locarno	NR22	Paired	I	-0.184
T16-084	BaseTyper	BasePurifier	Locarno	NR22	Paired	I	-0.241
T16-123	BaseTyper	BasePurifier	Locarno	NR22	Paired	I	-0.275
T16-184	BaseTyper	BasePurifier	Locarno	NR22	Paired	I	-0.342
T16-192	BaseTyper	BasePurifier	Locarno	NR22	Paired	I	-0.11
T16-205	BaseTyper	BasePurifier	Locarno	NR22	Paired	S	0.005
T16-209	BaseTyper	BasePurifier	Locarno	NR22	Paired	I	-0.352
T16-226	BaseTyper	BasePurifier	Locarno	NR22	Paired	I	-0.237
T16-260	BaseTyper	BasePurifier	Locarno	NR22	Paired	S	0.019
T16-264	BaseTyper	BasePurifier	Locarno	NR22	Paired	I	-0.277
T16-274	BaseTyper	BasePurifier	Locarno	NR22	Paired	I	-0.17
T16-284	BaseTyper	BasePurifier	Locarno	NR22	Paired	S	0.01
T16-295	BaseTyper	BasePurifier	Locarno	NR22	Paired	I	-0.184
T16-338	BaseTyper	BasePurifier	Locarno	NR22	Paired	I	-0.24
T16-348	BaseTyper	BasePurifier	Locarno	NR22	Paired	I	-0.179
T16-351	BaseTyper	BasePurifier	Locarno	NR22	Paired	I	-0.203
T16-410	BaseTyper	BasePurifier	Locarno	NR22	Paired	I	-0.163
T16-414	BaseTyper	BasePurifier	Locarno	NR22	Paired	I	-0.278
T16-434	BaseTyper	BasePurifier	Locarno	NR22	Paired	I	-0.321
T16-446	BaseTyper	BasePurifier	Locarno	NR22	Paired	S	-0.004
T16-448	BaseTyper	BasePurifier	Locarno	NR22	Paired	I	-0.28
T16-454	BaseTyper	BasePurifier	Locarno	NR22	Paired	S	-0.006
T16-459	BaseTyper	BasePurifier	Locarno	NR22	Paired	I	-0.239
T16-523	BaseTyper	BasePurifier	Locarno	NR22	Paired	I	-0.173
T16-556	BaseTyper	BasePurifier	Locarno	NR22	Paired	S	0.028
T16-567	BaseTyper	BasePurifier	Locarno	NR22	Paired	S	-0.005
T16-594	BaseTyper	BasePurifier	Locarno	NR22	Paired	S	0.018
T16-603	BaseTyper	BasePurifier	Locarno	NR22	Paired	S	-0.007
T16-609	BaseTyper	BasePurifier	Locarno	NR22	Paired	I	-0.108
T16-611	BaseTyper	BasePurifier	Locarno	NR22	Paired	S	-0.011
T16-683	BaseTyper	BasePurifier	Locarno	NR22	Paired	I	-0.132
T16-700	BaseTyper	BasePurifier	Locarno	NR22	Paired	I	-0.306
T16-743	BaseTyper	BasePurifier	Locarno	NR22	Paired	I	-0.229
T16-783	BaseTyper	BasePurifier	Locarno	NR22	Paired	S	-0.007
T16-789	BaseTyper	BasePurifier	Locarno	NR22	Paired	I	-0.169
T16-808	BaseTyper	BasePurifier	Locarno	NR22	Paired	I	-0.395
T17-015	BaseTyper	BasePurifier	Locarno	NR22	Paired	S	0.017
T17-051	BaseTyper	BasePurifier	Locarno	NR22	Paired	S	0.007
T17-087	BaseTyper	BasePurifier	Locarno	NR22	Paired	I	-0.394
T17-096	BaseTyper	BasePurifier	Locarno	NR22	Paired	I	-0.365
T16-041	BaseTyper	BasePurifier	Locarno	NR24	Paired	I	-0.27
T16-084	BaseTyper	BasePurifier	Locarno	NR24	Paired	I	-0.282
T16-123	BaseTyper	BasePurifier	Locarno	NR24	Paired	I	-0.259
T16-184	BaseTyper	BasePurifier	Locarno	NR24	Paired	I	-0.349
T16-192	BaseTyper	BasePurifier	Locarno	NR24	Paired	I	-0.359
T16-205	BaseTyper	BasePurifier	Locarno	NR24	Paired	S	0.006
T16-209	BaseTyper	BasePurifier	Locarno	NR24	Paired	I	-0.523
T16-226	BaseTyper	BasePurifier	Locarno	NR24	Paired	I	-0.39
T16-260	BaseTyper	BasePurifier	Locarno	NR24	Paired	S	0.009
T16-264	BaseTyper	BasePurifier	Locarno	NR24	Paired	I	-0.258
T16-274	BaseTyper	BasePurifier	Locarno	NR24	Paired	I	-0.215
T16-284	BaseTyper	BasePurifier	Locarno	NR24	Paired	S	0.039
T16-295	BaseTyper	BasePurifier	Locarno	NR24	Paired	I	-0.063
T16-338	BaseTyper	BasePurifier	Locarno	NR24	Paired	I	-0.205
T16-348	BaseTyper	BasePurifier	Locarno	NR24	Paired	I	-0.243
T16-351	BaseTyper	BasePurifier	Locarno	NR24	Paired	I	-0.309
T16-410	BaseTyper	BasePurifier	Locarno	NR24	Paired	I	-0.089
T16-414	BaseTyper	BasePurifier	Locarno	NR24	Paired	I	-0.449
T16-434	BaseTyper	BasePurifier	Locarno	NR24	Paired	I	-0.261
T16-446	BaseTyper	BasePurifier	Locarno	NR24	Paired	S	0.009
T16-448	BaseTyper	BasePurifier	Locarno	NR24	Paired	I	-0.398
T16-454	BaseTyper	BasePurifier	Locarno	NR24	Paired	S	-0.009
T16-459	BaseTyper	BasePurifier	Locarno	NR24	Paired	I	-0.301
T16-523	BaseTyper	BasePurifier	Locarno	NR24	Paired	I	-0.319
T16-556	BaseTyper	BasePurifier	Locarno	NR24	Paired	S	0.016
T16-567	BaseTyper	BasePurifier	Locarno	NR24	Paired	S	-0.007
T16-594	BaseTyper	BasePurifier	Locarno	NR24	Paired	S	0.024
T16-603	BaseTyper	BasePurifier	Locarno	NR24	Paired	S	-0.012
T16-609	BaseTyper	BasePurifier	Locarno	NR24	Paired	I	-0.118
T16-611	BaseTyper	BasePurifier	Locarno	NR24	Paired	S	0.005
T16-683	BaseTyper	BasePurifier	Locarno	NR24	Paired	I	-0.255
T16-700	BaseTyper	BasePurifier	Locarno	NR24	Paired	I	-0.265
T16-743	BaseTyper	BasePurifier	Locarno	NR24	Paired	I	-0.381
T16-783	BaseTyper	BasePurifier	Locarno	NR24	Paired	S	-0.032
T16-789	BaseTyper	BasePurifier	Locarno	NR24	Paired	I	-0.118
T16-808	BaseTyper	BasePurifier	Locarno	NR24	Paired	I	-0.361
T17-015	BaseTyper	BasePurifier	Locarno	NR24	Paired	S	0.007
T17-051	BaseTyper	BasePurifier	Locarno	NR24	Paired	S	0.009
T17-087	BaseTyper	BasePurifier	Locarno	NR24	Paired	I	-0.435
T17-096	BaseTyper	BasePurifier	Locarno	NR24	Paired	I	-0.429
T16-041	BaseTyper	BasePurifier	Locarno	MONO27	Paired	I	-0.208
T16-084	BaseTyper	BasePurifier	Locarno	MONO27	Paired	I	-0.313
T16-123	BaseTyper	BasePurifier	Locarno	MONO27	Paired	I	-0.057
T16-184	BaseTyper	BasePurifier	Locarno	MONO27	Paired	I	-0.228
T16-192	BaseTyper	BasePurifier	Locarno	MONO27	Paired	I	-0.283
T16-205	BaseTyper	BasePurifier	Locarno	MONO27	Paired	S	-0.006
T16-209	BaseTyper	BasePurifier	Locarno	MONO27	Paired	I	-0.575
T16-226	BaseTyper	BasePurifier	Locarno	MONO27	Paired	I	-0.333
T16-260	BaseTyper	BasePurifier	Locarno	MONO27	Paired	S	0.017
T16-264	BaseTyper	BasePurifier	Locarno	MONO27	Paired	I	-0.147
T16-274	BaseTyper	BasePurifier	Locarno	MONO27	Paired	I	-0.164
T16-284	BaseTyper	BasePurifier	Locarno	MONO27	Paired	S	0.008
T16-295	BaseTyper	BasePurifier	Locarno	MONO27	Paired	I	-0.146
T16-338	BaseTyper	BasePurifier	Locarno	MONO27	Paired	I	-0.345
T16-348	BaseTyper	BasePurifier	Locarno	MONO27	Paired	I	-0.119
T16-351	BaseTyper	BasePurifier	Locarno	MONO27	Paired	I	-0.161
T16-410	BaseTyper	BasePurifier	Locarno	MONO27	Paired	I	-0.132
T16-414	BaseTyper	BasePurifier	Locarno	MONO27	Paired	I	-0.478
T16-434	BaseTyper	BasePurifier	Locarno	MONO27	Paired	I	-0.276
T16-446	BaseTyper	BasePurifier	Locarno	MONO27	Paired	S	0.018
T16-448	BaseTyper	BasePurifier	Locarno	MONO27	Paired	I	-0.432
T16-454	BaseTyper	BasePurifier	Locarno	MONO27	Paired	S	-0.007
T16-459	BaseTyper	BasePurifier	Locarno	MONO27	Paired	I	-0.211
T16-523	BaseTyper	BasePurifier	Locarno	MONO27	Paired	I	-0.272
T16-556	BaseTyper	BasePurifier	Locarno	MONO27	Paired	S	0.014
T16-567	BaseTyper	BasePurifier	Locarno	MONO27	Paired	S	-0.019
T16-594	BaseTyper	BasePurifier	Locarno	MONO27	Paired	S	0.011
T16-603	BaseTyper	BasePurifier	Locarno	MONO27	Paired	S	-0.007
T16-609	BaseTyper	BasePurifier	Locarno	MONO27	Paired	I	-0.11
T16-611	BaseTyper	BasePurifier	Locarno	MONO27	Paired	S	0.03
T16-683	BaseTyper	BasePurifier	Locarno	MONO27	Paired	I	-0.33
T16-700	BaseTyper	BasePurifier	Locarno	MONO27	Paired	I	-0.298
T16-743	BaseTyper	BasePurifier	Locarno	MONO27	Paired	I	-0.433
T16-783	BaseTyper	BasePurifier	Locarno	MONO27	Paired	S	0.006
T16-789	BaseTyper	BasePurifier	Locarno	MONO27	Paired	I	-0.178
T16-808	BaseTyper	BasePurifier	Locarno	MONO27	Paired	I	-0.374
T17-015	BaseTyper	BasePurifier	Locarno	MONO27	Paired	S	0.019
T17-051	BaseTyper	BasePurifier	Locarno	MONO27	Paired	S	-0.011
T17-087	BaseTyper	BasePurifier	Locarno	MONO27	Paired	I	-0.304
T17-096	BaseTyper	BasePurifier	Locarno	MONO27	Paired	I	-0.288

## Sheet: Interlab U+P
Sample	Instrument	Method	Lab	Locus	Type	Stability	Difference
T16-029	MyGo	Qiagen	Locarno	BAT25	Paired	S	-0.017
T16-033	MyGo	Qiagen	Locarno	BAT25	Paired	S	-0.018
T16-041	MyGo	Qiagen	Locarno	BAT25	Paired	I	-0.09
T16-122	MyGo	Qiagen	Locarno	BAT25	Paired	S	-0.001
T16-191	MyGo	Qiagen	Locarno	BAT25	Paired	S	-0.007
T16-209	MyGo	Qiagen	Locarno	BAT25	Paired	I	-0.304
T16-255	MyGo	Qiagen	Locarno	BAT25	Paired	S	-0.012
T16-265	MyGo	Qiagen	Locarno	BAT25	Paired	S	-0.003
T16-274	MyGo	Qiagen	Locarno	BAT25	Paired	I	-0.126
T16-282	MyGo	Qiagen	Locarno	BAT25	Paired	S	-0.022
T16-284	MyGo	Qiagen	Locarno	BAT25	Paired	S	-0.001
T16-294	MyGo	Qiagen	Locarno	BAT25	Paired	S	-0.003
T16-307	MyGo	Qiagen	Locarno	BAT25	Paired	S	0
T16-315	MyGo	Qiagen	Locarno	BAT25	Paired	S	0
T16-316	MyGo	Qiagen	Locarno	BAT25	Paired	S	-0.018
T16-336	MyGo	Qiagen	Locarno	BAT25	Paired	S	-0.015
T16-338	MyGo	Qiagen	Locarno	BAT25	Paired	I	-0.28
T16-346	MyGo	Qiagen	Locarno	BAT25	Paired	S	-0.001
T16-347	MyGo	Qiagen	Locarno	BAT25	Paired	S	0
T16-369	MyGo	Qiagen	Locarno	BAT25	Paired	S	-0.005
T16-370	MyGo	Qiagen	Locarno	BAT25	Paired	S	-0.008
T16-374	MyGo	Qiagen	Locarno	BAT25	Paired	S	-0.002
T16-376	MyGo	Qiagen	Locarno	BAT25	Paired	S	-0.001
T16-448	MyGo	Qiagen	Locarno	BAT25	Paired	I	-0.277
T16-505	MyGo	Qiagen	Locarno	BAT25	Paired	S	-0.002
T16-529	MyGo	Qiagen	Locarno	BAT25	Paired	S	-0.008
T16-556	MyGo	Qiagen	Locarno	BAT25	Paired	S	0
T16-571	MyGo	Qiagen	Locarno	BAT25	Paired	S	-0.001
T16-629	MyGo	Qiagen	Locarno	BAT25	Paired	S	-0.013
T16-731	MyGo	Qiagen	Locarno	BAT25	Paired	S	-0.023
T16-029	MyGo	Qiagen	Locarno	BAT26	Paired	S	-0.008
T16-033	MyGo	Qiagen	Locarno	BAT26	Paired	S	0
T16-041	MyGo	Qiagen	Locarno	BAT26	Paired	I	-0.349
T16-122	MyGo	Qiagen	Locarno	BAT26	Paired	S	0
T16-191	MyGo	Qiagen	Locarno	BAT26	Paired	S	-0.016
T16-209	MyGo	Qiagen	Locarno	BAT26	Paired	I	-0.565
T16-255	MyGo	Qiagen	Locarno	BAT26	Paired	S	-0.005
T16-265	MyGo	Qiagen	Locarno	BAT26	Paired	S	-0.011
T16-274	MyGo	Qiagen	Locarno	BAT26	Paired	I	-0.228
T16-282	MyGo	Qiagen	Locarno	BAT26	Paired	S	-0.02
T16-284	MyGo	Qiagen	Locarno	BAT26	Paired	S	-0.002
T16-294	MyGo	Qiagen	Locarno	BAT26	Paired	S	-0.01
T16-307	MyGo	Qiagen	Locarno	BAT26	Paired	S	-0.008
T16-315	MyGo	Qiagen	Locarno	BAT26	Paired	S	-0.002
T16-316	MyGo	Qiagen	Locarno	BAT26	Paired	S	-0.006
T16-336	MyGo	Qiagen	Locarno	BAT26	Paired	S	-0.007
T16-338	MyGo	Qiagen	Locarno	BAT26	Paired	I	-0.481
T16-346	MyGo	Qiagen	Locarno	BAT26	Paired	S	-0.002
T16-347	MyGo	Qiagen	Locarno	BAT26	Paired	S	-0.007
T16-369	MyGo	Qiagen	Locarno	BAT26	Paired	S	0
T16-370	MyGo	Qiagen	Locarno	BAT26	Paired	S	0
T16-374	MyGo	Qiagen	Locarno	BAT26	Paired	S	-0.001
T16-376	MyGo	Qiagen	Locarno	BAT26	Paired	S	-0.006
T16-448	MyGo	Qiagen	Locarno	BAT26	Paired	I	-0.469
T16-505	MyGo	Qiagen	Locarno	BAT26	Paired	S	0
T16-529	MyGo	Qiagen	Locarno	BAT26	Paired	S	-0.016
T16-556	MyGo	Qiagen	Locarno	BAT26	Paired	S	0
T16-571	MyGo	Qiagen	Locarno	BAT26	Paired	S	-0.013
T16-629	MyGo	Qiagen	Locarno	BAT26	Paired	S	-0.014
T16-731	MyGo	Qiagen	Locarno	BAT26	Paired	S	-0.002
T16-029	MyGo	Qiagen	Locarno	NR22	Paired	S	-0.003
T16-033	MyGo	Qiagen	Locarno	NR22	Paired	S	-0.002
T16-041	MyGo	Qiagen	Locarno	NR22	Paired	I	-0.13
T16-122	MyGo	Qiagen	Locarno	NR22	Paired	S	-0.01
T16-191	MyGo	Qiagen	Locarno	NR22	Paired	S	0
T16-209	MyGo	Qiagen	Locarno	NR22	Paired	I	-0.419
T16-255	MyGo	Qiagen	Locarno	NR22	Paired	S	-0.001
T16-265	MyGo	Qiagen	Locarno	NR22	Paired	S	0
T16-274	MyGo	Qiagen	Locarno	NR22	Paired	I	-0.15
T16-282	MyGo	Qiagen	Locarno	NR22	Paired	S	-0.02
T16-284	MyGo	Qiagen	Locarno	NR22	Paired	S	0
T16-294	MyGo	Qiagen	Locarno	NR22	Paired	S	0
T16-307	MyGo	Qiagen	Locarno	NR22	Paired	S	0
T16-315	MyGo	Qiagen	Locarno	NR22	Paired	S	-0.01
T16-316	MyGo	Qiagen	Locarno	NR22	Paired	S	0
T16-336	MyGo	Qiagen	Locarno	NR22	Paired	S	0
T16-338	MyGo	Qiagen	Locarno	NR22	Paired	I	-0.221
T16-346	MyGo	Qiagen	Locarno	NR22	Paired	S	0
T16-347	MyGo	Qiagen	Locarno	NR22	Paired	S	-0.001
T16-369	MyGo	Qiagen	Locarno	NR22	Paired	S	0
T16-370	MyGo	Qiagen	Locarno	NR22	Paired	S	0
T16-374	MyGo	Qiagen	Locarno	NR22	Paired	S	-0.002
T16-376	MyGo	Qiagen	Locarno	NR22	Paired	S	-0.001
T16-448	MyGo	Qiagen	Locarno	NR22	Paired	I	-0.272
T16-505	MyGo	Qiagen	Locarno	NR22	Paired	S	0
T16-529	MyGo	Qiagen	Locarno	NR22	Paired	S	-0.001
T16-556	MyGo	Qiagen	Locarno	NR22	Paired	S	-0.01
T16-571	MyGo	Qiagen	Locarno	NR22	Paired	S	-0.015
T16-629	MyGo	Qiagen	Locarno	NR22	Paired	S	0
T16-731	MyGo	Qiagen	Locarno	NR22	Paired	S	0
T16-029	MyGo	Qiagen	Locarno	NR24	Paired	S	-0.001
T16-033	MyGo	Qiagen	Locarno	NR24	Paired	S	0
T16-041	MyGo	Qiagen	Locarno	NR24	Paired	I	-0.211
T16-122	MyGo	Qiagen	Locarno	NR24	Paired	S	-0.001
T16-191	MyGo	Qiagen	Locarno	NR24	Paired	S	-0.001
T16-209	MyGo	Qiagen	Locarno	NR24	Paired	I	-0.498
T16-255	MyGo	Qiagen	Locarno	NR24	Paired	S	-0.005
T16-265	MyGo	Qiagen	Locarno	NR24	Paired	S	-0.001
T16-274	MyGo	Qiagen	Locarno	NR24	Paired	I	-0.201
T16-282	MyGo	Qiagen	Locarno	NR24	Paired	S	-0.02
T16-284	MyGo	Qiagen	Locarno	NR24	Paired	S	0
T16-294	MyGo	Qiagen	Locarno	NR24	Paired	S	-0.007
T16-307	MyGo	Qiagen	Locarno	NR24	Paired	S	0
T16-315	MyGo	Qiagen	Locarno	NR24	Paired	S	0
T16-316	MyGo	Qiagen	Locarno	NR24	Paired	S	-0.004
T16-336	MyGo	Qiagen	Locarno	NR24	Paired	S	0
T16-338	MyGo	Qiagen	Locarno	NR24	Paired	I	-0.193
T16-346	MyGo	Qiagen	Locarno	NR24	Paired	S	0
T16-347	MyGo	Qiagen	Locarno	NR24	Paired	S	-0.011
T16-369	MyGo	Qiagen	Locarno	NR24	Paired	S	0
T16-370	MyGo	Qiagen	Locarno	NR24	Paired	S	0
T16-374	MyGo	Qiagen	Locarno	NR24	Paired	S	0
T16-376	MyGo	Qiagen	Locarno	NR24	Paired	S	-0.003
T16-448	MyGo	Qiagen	Locarno	NR24	Paired	I	-0.311
T16-505	MyGo	Qiagen	Locarno	NR24	Paired	S	-0.002
T16-529	MyGo	Qiagen	Locarno	NR24	Paired	S	-0.004
T16-556	MyGo	Qiagen	Locarno	NR24	Paired	S	-0.006
T16-571	MyGo	Qiagen	Locarno	NR24	Paired	S	0
T16-629	MyGo	Qiagen	Locarno	NR24	Paired	S	-0.007
T16-731	MyGo	Qiagen	Locarno	NR24	Paired	S	-0.006
T16-029	MyGo	Qiagen	Locarno	MONO27	Paired	S	-0.014
T16-033	MyGo	Qiagen	Locarno	MONO27	Paired	S	-0.001
T16-041	MyGo	Qiagen	Locarno	MONO27	Paired	I	-0.202
T16-122	MyGo	Qiagen	Locarno	MONO27	Paired	S	-0.012
T16-191	MyGo	Qiagen	Locarno	MONO27	Paired	S	-0.009
T16-209	MyGo	Qiagen	Locarno	MONO27	Paired	I	-0.516
T16-255	MyGo	Qiagen	Locarno	MONO27	Paired	S	-0.001
T16-265	MyGo	Qiagen	Locarno	MONO27	Paired	S	-0.001
T16-274	MyGo	Qiagen	Locarno	MONO27	Paired	I	-0.141
T16-282	MyGo	Qiagen	Locarno	MONO27	Paired	S	-0.02
T16-284	MyGo	Qiagen	Locarno	MONO27	Paired	S	-0.005
T16-294	MyGo	Qiagen	Locarno	MONO27	Paired	S	0
T16-307	MyGo	Qiagen	Locarno	MONO27	Paired	S	-0.004
T16-315	MyGo	Qiagen	Locarno	MONO27	Paired	S	0
T16-316	MyGo	Qiagen	Locarno	MONO27	Paired	S	-0.007
T16-336	MyGo	Qiagen	Locarno	MONO27	Paired	S	0
T16-338	MyGo	Qiagen	Locarno	MONO27	Paired	I	-0.309
T16-346	MyGo	Qiagen	Locarno	MONO27	Paired	S	-0.003
T16-347	MyGo	Qiagen	Locarno	MONO27	Paired	S	-0.004
T16-369	MyGo	Qiagen	Locarno	MONO27	Paired	S	-0.013
T16-370	MyGo	Qiagen	Locarno	MONO27	Paired	S	-0.014
T16-374	MyGo	Qiagen	Locarno	MONO27	Paired	S	0
T16-376	MyGo	Qiagen	Locarno	MONO27	Paired	S	-0.002
T16-448	MyGo	Qiagen	Locarno	MONO27	Paired	I	-0.368
T16-505	MyGo	Qiagen	Locarno	MONO27	Paired	S	-0.007
T16-529	MyGo	Qiagen	Locarno	MONO27	Paired	S	-0.001
T16-556	MyGo	Qiagen	Locarno	MONO27	Paired	S	-0.005
T16-571	MyGo	Qiagen	Locarno	MONO27	Paired	S	0
T16-629	MyGo	Qiagen	Locarno	MONO27	Paired	S	0
T16-731	MyGo	Qiagen	Locarno	MONO27	Paired	S	-0.014
T16-029	MyGo	Qiagen	Locarno	BAT25	Universal	S	-0.005
T16-033	MyGo	Qiagen	Locarno	BAT25	Universal	S	-0.021
T16-041	MyGo	Qiagen	Locarno	BAT25	Universal	I	-0.096
T16-122	MyGo	Qiagen	Locarno	BAT25	Universal	S	-0.012
T16-191	MyGo	Qiagen	Locarno	BAT25	Universal	S	-0.074
T16-209	MyGo	Qiagen	Locarno	BAT25	Universal	I	-0.298
T16-255	MyGo	Qiagen	Locarno	BAT25	Universal	S	-0.024
T16-265	MyGo	Qiagen	Locarno	BAT25	Universal	S	-0.015
T16-274	MyGo	Qiagen	Locarno	BAT25	Universal	I	-0.124
T16-282	MyGo	Qiagen	Locarno	BAT25	Universal	S	-0.007
T16-284	MyGo	Qiagen	Locarno	BAT25	Universal	S	-0.015
T16-294	MyGo	Qiagen	Locarno	BAT25	Universal	S	-0.028
T16-307	MyGo	Qiagen	Locarno	BAT25	Universal	S	-0.001
T16-315	MyGo	Qiagen	Locarno	BAT25	Universal	S	-0.001
T16-316	MyGo	Qiagen	Locarno	BAT25	Universal	S	0
T16-336	MyGo	Qiagen	Locarno	BAT25	Universal	S	-0.001
T16-338	MyGo	Qiagen	Locarno	BAT25	Universal	I	-0.241
T16-346	MyGo	Qiagen	Locarno	BAT25	Universal	S	-0.006
T16-347	MyGo	Qiagen	Locarno	BAT25	Universal	S	-0.002
T16-369	MyGo	Qiagen	Locarno	BAT25	Universal	S	-0.001
T16-370	MyGo	Qiagen	Locarno	BAT25	Universal	S	-0.013
T16-374	MyGo	Qiagen	Locarno	BAT25	Universal	S	-0.002
T16-376	MyGo	Qiagen	Locarno	BAT25	Universal	S	-0.002
T16-448	MyGo	Qiagen	Locarno	BAT25	Universal	I	-0.257
T16-505	MyGo	Qiagen	Locarno	BAT25	Universal	S	-0.001
T16-529	MyGo	Qiagen	Locarno	BAT25	Universal	S	-0.002
T16-556	MyGo	Qiagen	Locarno	BAT25	Universal	S	-0.006
T16-571	MyGo	Qiagen	Locarno	BAT25	Universal	S	-0.002
T16-629	MyGo	Qiagen	Locarno	BAT25	Universal	S	-0.001
T16-731	MyGo	Qiagen	Locarno	BAT25	Universal	S	-0.001
T16-029	MyGo	Qiagen	Locarno	BAT26	Universal	S	0
T16-033	MyGo	Qiagen	Locarno	BAT26	Universal	S	0
T16-041	MyGo	Qiagen	Locarno	BAT26	Universal	I	-0.336
T16-122	MyGo	Qiagen	Locarno	BAT26	Universal	S	-0.009
T16-191	MyGo	Qiagen	Locarno	BAT26	Universal	S	-0.002
T16-209	MyGo	Qiagen	Locarno	BAT26	Universal	I	-0.497
T16-255	MyGo	Qiagen	Locarno	BAT26	Universal	S	-0.003
T16-265	MyGo	Qiagen	Locarno	BAT26	Universal	S	-0.001
T16-274	MyGo	Qiagen	Locarno	BAT26	Universal	I	-0.17
T16-282	MyGo	Qiagen	Locarno	BAT26	Universal	S	-0.001
T16-284	MyGo	Qiagen	Locarno	BAT26	Universal	S	-0.001
T16-294	MyGo	Qiagen	Locarno	BAT26	Universal	S	-0.001
T16-307	MyGo	Qiagen	Locarno	BAT26	Universal	S	-0.002
T16-315	MyGo	Qiagen	Locarno	BAT26	Universal	S	0
T16-316	MyGo	Qiagen	Locarno	BAT26	Universal	S	-0.002
T16-336	MyGo	Qiagen	Locarno	BAT26	Universal	S	0
T16-338	MyGo	Qiagen	Locarno	BAT26	Universal	I	-0.418
T16-346	MyGo	Qiagen	Locarno	BAT26	Universal	S	-0.001
T16-347	MyGo	Qiagen	Locarno	BAT26	Universal	S	-0.001
T16-369	MyGo	Qiagen	Locarno	BAT26	Universal	S	0
T16-370	MyGo	Qiagen	Locarno	BAT26	Universal	S	0
T16-374	MyGo	Qiagen	Locarno	BAT26	Universal	S	0
T16-376	MyGo	Qiagen	Locarno	BAT26	Universal	S	-0.002
T16-448	MyGo	Qiagen	Locarno	BAT26	Universal	I	-0.397
T16-505	MyGo	Qiagen	Locarno	BAT26	Universal	S	0
T16-529	MyGo	Qiagen	Locarno	BAT26	Universal	S	-0.001
T16-556	MyGo	Qiagen	Locarno	BAT26	Universal	S	0
T16-571	MyGo	Qiagen	Locarno	BAT26	Universal	S	-0.001
T16-629	MyGo	Qiagen	Locarno	BAT26	Universal	S	-0.002
T16-731	MyGo	Qiagen	Locarno	BAT26	Universal	S	0
T16-029	MyGo	Qiagen	Locarno	NR22	Universal	S	-0.012
T16-033	MyGo	Qiagen	Locarno	NR22	Universal	S	-0.011
T16-041	MyGo	Qiagen	Locarno	NR22	Universal	I	-0.124
T16-122	MyGo	Qiagen	Locarno	NR22	Universal	S	-0.005
T16-191	MyGo	Qiagen	Locarno	NR22	Universal	S	0
T16-209	MyGo	Qiagen	Locarno	NR22	Universal	I	-0.302
T16-255	MyGo	Qiagen	Locarno	NR22	Universal	S	-0.001
T16-265	MyGo	Qiagen	Locarno	NR22	Universal	S	-0.008
T16-274	MyGo	Qiagen	Locarno	NR22	Universal	I	-0.127
T16-282	MyGo	Qiagen	Locarno	NR22	Universal	S	-0.016
T16-284	MyGo	Qiagen	Locarno	NR22	Universal	S	-0.008
T16-294	MyGo	Qiagen	Locarno	NR22	Universal	S	-0.008
T16-307	MyGo	Qiagen	Locarno	NR22	Universal	S	-0.017
T16-315	MyGo	Qiagen	Locarno	NR22	Universal	S	-0.02
T16-316	MyGo	Qiagen	Locarno	NR22	Universal	S	-0.005
T16-336	MyGo	Qiagen	Locarno	NR22	Universal	S	-0.022
T16-338	MyGo	Qiagen	Locarno	NR22	Universal	I	-0.22
T16-346	MyGo	Qiagen	Locarno	NR22	Universal	S	-0.006
T16-347	MyGo	Qiagen	Locarno	NR22	Universal	S	-0.022
T16-369	MyGo	Qiagen	Locarno	NR22	Universal	S	-0.014
T16-370	MyGo	Qiagen	Locarno	NR22	Universal	S	-0.013
T16-374	MyGo	Qiagen	Locarno	NR22	Universal	S	-0.01
T16-376	MyGo	Qiagen	Locarno	NR22	Universal	S	-0.015
T16-448	MyGo	Qiagen	Locarno	NR22	Universal	I	-0.24
T16-505	MyGo	Qiagen	Locarno	NR22	Universal	S	-0.015
T16-529	MyGo	Qiagen	Locarno	NR22	Universal	S	-0.016
T16-556	MyGo	Qiagen	Locarno	NR22	Universal	S	-0.022
T16-571	MyGo	Qiagen	Locarno	NR22	Universal	S	-0.011
T16-629	MyGo	Qiagen	Locarno	NR22	Universal	S	-0.013
T16-731	MyGo	Qiagen	Locarno	NR22	Universal	S	-0.018
T16-029	MyGo	Qiagen	Locarno	NR24	Universal	S	0
T16-033	MyGo	Qiagen	Locarno	NR24	Universal	S	-0.002
T16-041	MyGo	Qiagen	Locarno	NR24	Universal	I	-0.189
T16-122	MyGo	Qiagen	Locarno	NR24	Universal	S	-0.006
T16-191	MyGo	Qiagen	Locarno	NR24	Universal	S	-0.006
T16-209	MyGo	Qiagen	Locarno	NR24	Universal	I	-0.423
T16-255	MyGo	Qiagen	Locarno	NR24	Universal	S	-0.029
T16-265	MyGo	Qiagen	Locarno	NR24	Universal	S	0
T16-274	MyGo	Qiagen	Locarno	NR24	Universal	I	-0.178
T16-282	MyGo	Qiagen	Locarno	NR24	Universal	S	-0.004
T16-284	MyGo	Qiagen	Locarno	NR24	Universal	S	-0.001
T16-294	MyGo	Qiagen	Locarno	NR24	Universal	S	0
T16-307	MyGo	Qiagen	Locarno	NR24	Universal	S	0
T16-315	MyGo	Qiagen	Locarno	NR24	Universal	S	-0.001
T16-316	MyGo	Qiagen	Locarno	NR24	Universal	S	-0.025
T16-336	MyGo	Qiagen	Locarno	NR24	Universal	S	-0.001
T16-338	MyGo	Qiagen	Locarno	NR24	Universal	I	-0.167
T16-346	MyGo	Qiagen	Locarno	NR24	Universal	S	-0.003
T16-347	MyGo	Qiagen	Locarno	NR24	Universal	S	-0.02
T16-369	MyGo	Qiagen	Locarno	NR24	Universal	S	-0.002
T16-370	MyGo	Qiagen	Locarno	NR24	Universal	S	-0.014
T16-374	MyGo	Qiagen	Locarno	NR24	Universal	S	-0.001
T16-376	MyGo	Qiagen	Locarno	NR24	Universal	S	-0.001
T16-448	MyGo	Qiagen	Locarno	NR24	Universal	I	-0.241
T16-505	MyGo	Qiagen	Locarno	NR24	Universal	S	-0.002
T16-529	MyGo	Qiagen	Locarno	NR24	Universal	S	-0.005
T16-556	MyGo	Qiagen	Locarno	NR24	Universal	S	-0.001
T16-571	MyGo	Qiagen	Locarno	NR24	Universal	S	-0.005
T16-629	MyGo	Qiagen	Locarno	NR24	Universal	S	-0.022
T16-731	MyGo	Qiagen	Locarno	NR24	Universal	S	-0.024
T16-029	MyGo	Qiagen	Locarno	MONO27	Universal	S	-0.021
T16-033	MyGo	Qiagen	Locarno	MONO27	Universal	S	-0.022
T16-041	MyGo	Qiagen	Locarno	MONO27	Universal	I	-0.226
T16-122	MyGo	Qiagen	Locarno	MONO27	Universal	S	-0.028
T16-191	MyGo	Qiagen	Locarno	MONO27	Universal	S	-0.013
T16-209	MyGo	Qiagen	Locarno	MONO27	Universal	I	-0.508
T16-255	MyGo	Qiagen	Locarno	MONO27	Universal	S	-0.01
T16-265	MyGo	Qiagen	Locarno	MONO27	Universal	S	-0.03
T16-274	MyGo	Qiagen	Locarno	MONO27	Universal	I	-0.137
T16-282	MyGo	Qiagen	Locarno	MONO27	Universal	S	-0.006
T16-284	MyGo	Qiagen	Locarno	MONO27	Universal	S	-0.01
T16-294	MyGo	Qiagen	Locarno	MONO27	Universal	S	-0.014
T16-307	MyGo	Qiagen	Locarno	MONO27	Universal	S	-0.01
T16-315	MyGo	Qiagen	Locarno	MONO27	Universal	S	-0.009
T16-316	MyGo	Qiagen	Locarno	MONO27	Universal	S	-0.033
T16-336	MyGo	Qiagen	Locarno	MONO27	Universal	S	-0.012
T16-338	MyGo	Qiagen	Locarno	MONO27	Universal	I	-0.303
T16-346	MyGo	Qiagen	Locarno	MONO27	Universal	S	-0.004
T16-347	MyGo	Qiagen	Locarno	MONO27	Universal	S	-0.013
T16-369	MyGo	Qiagen	Locarno	MONO27	Universal	S	-0.031
T16-370	MyGo	Qiagen	Locarno	MONO27	Universal	S	-0.02
T16-374	MyGo	Qiagen	Locarno	MONO27	Universal	S	-0.014
T16-376	MyGo	Qiagen	Locarno	MONO27	Universal	S	-0.014
T16-448	MyGo	Qiagen	Locarno	MONO27	Universal	I	-0.356
T16-505	MyGo	Qiagen	Locarno	MONO27	Universal	S	-0.01
T16-529	MyGo	Qiagen	Locarno	MONO27	Universal	S	-0.025
T16-556	MyGo	Qiagen	Locarno	MONO27	Universal	S	-0.007
T16-571	MyGo	Qiagen	Locarno	MONO27	Universal	S	-0.009
T16-629	MyGo	Qiagen	Locarno	MONO27	Universal	S	-0.017
T16-731	MyGo	Qiagen	Locarno	MONO27	Universal	S	-0.029
T16-029	MyGo	Qiagen	Legano	BAT25	Paired	S	0
T16-033	MyGo	Qiagen	Legano	BAT25	Paired	S	-0.005
T16-041	MyGo	Qiagen	Legano	BAT25	Paired	I	-0.069
T16-122	MyGo	Qiagen	Legano	BAT25	Paired	S	0
T16-191	MyGo	Qiagen	Legano	BAT25	Paired	S	0
T16-209	MyGo	Qiagen	Legano	BAT25	Paired	I	-0.342
T16-255	MyGo	Qiagen	Legano	BAT25	Paired	S	-0.012
T16-265	MyGo	Qiagen	Legano	BAT25	Paired	S	-0.011
T16-274	MyGo	Qiagen	Legano	BAT25	Paired	I	-0.121
T16-282	MyGo	Qiagen	Legano	BAT25	Paired	S	-0.022
T16-284	MyGo	Qiagen	Legano	BAT25	Paired	S	-0.003
T16-294	MyGo	Qiagen	Legano	BAT25	Paired	S	-0.014
T16-307	MyGo	Qiagen	Legano	BAT25	Paired	S	0
T16-315	MyGo	Qiagen	Legano	BAT25	Paired	S	-0.004
T16-316	MyGo	Qiagen	Legano	BAT25	Paired	S	-0.002
T16-336	MyGo	Qiagen	Legano	BAT25	Paired	S	-0.002
T16-338	MyGo	Qiagen	Legano	BAT25	Paired	I	-0.268
T16-346	MyGo	Qiagen	Legano	BAT25	Paired	S	-0.015
T16-347	MyGo	Qiagen	Legano	BAT25	Paired	S	0
T16-369	MyGo	Qiagen	Legano	BAT25	Paired	S	-0.007
T16-370	MyGo	Qiagen	Legano	BAT25	Paired	S	-0.014
T16-374	MyGo	Qiagen	Legano	BAT25	Paired	S	-0.015
T16-376	MyGo	Qiagen	Legano	BAT25	Paired	S	-0.001
T16-448	MyGo	Qiagen	Legano	BAT25	Paired	I	-0.313
T16-505	MyGo	Qiagen	Legano	BAT25	Paired	S	-0.002
T16-529	MyGo	Qiagen	Legano	BAT25	Paired	S	-0.008
T16-556	MyGo	Qiagen	Legano	BAT25	Paired	S	-0.007
T16-571	MyGo	Qiagen	Legano	BAT25	Paired	S	0
T16-629	MyGo	Qiagen	Legano	BAT25	Paired	S	-0.004
T16-731	MyGo	Qiagen	Legano	BAT25	Paired	S	-0.013
T16-029	MyGo	Qiagen	Legano	BAT26	Paired	S	-0.001
T16-033	MyGo	Qiagen	Legano	BAT26	Paired	S	-0.028
T16-041	MyGo	Qiagen	Legano	BAT26	Paired	I	-0.316
T16-122	MyGo	Qiagen	Legano	BAT26	Paired	S	-0.014
T16-191	MyGo	Qiagen	Legano	BAT26	Paired	S	-0.013
T16-209	MyGo	Qiagen	Legano	BAT26	Paired	I	-0.548
T16-255	MyGo	Qiagen	Legano	BAT26	Paired	S	-0.018
T16-265	MyGo	Qiagen	Legano	BAT26	Paired	S	-0.004
T16-274	MyGo	Qiagen	Legano	BAT26	Paired	I	-0.133
T16-282	MyGo	Qiagen	Legano	BAT26	Paired	S	-0.002
T16-284	MyGo	Qiagen	Legano	BAT26	Paired	S	-0.017
T16-294	MyGo	Qiagen	Legano	BAT26	Paired	S	-0.004
T16-307	MyGo	Qiagen	Legano	BAT26	Paired	S	-0.017
T16-315	MyGo	Qiagen	Legano	BAT26	Paired	S	0
T16-316	MyGo	Qiagen	Legano	BAT26	Paired	S	-0.018
T16-336	MyGo	Qiagen	Legano	BAT26	Paired	S	-0.009
T16-338	MyGo	Qiagen	Legano	BAT26	Paired	I	-0.491
T16-346	MyGo	Qiagen	Legano	BAT26	Paired	S	-0.007
T16-347	MyGo	Qiagen	Legano	BAT26	Paired	S	-0.021
T16-369	MyGo	Qiagen	Legano	BAT26	Paired	S	-0.014
T16-370	MyGo	Qiagen	Legano	BAT26	Paired	S	-0.006
T16-374	MyGo	Qiagen	Legano	BAT26	Paired	S	-0.01
T16-376	MyGo	Qiagen	Legano	BAT26	Paired	S	-0.01
T16-448	MyGo	Qiagen	Legano	BAT26	Paired	I	-0.495
T16-505	MyGo	Qiagen	Legano	BAT26	Paired	S	-0.017
T16-529	MyGo	Qiagen	Legano	BAT26	Paired	S	0
T16-556	MyGo	Qiagen	Legano	BAT26	Paired	S	-0.018
T16-571	MyGo	Qiagen	Legano	BAT26	Paired	S	-0.009
T16-629	MyGo	Qiagen	Legano	BAT26	Paired	S	-0.001
T16-731	MyGo	Qiagen	Legano	BAT26	Paired	S	0
T16-029	MyGo	Qiagen	Legano	NR22	Paired	S	-0.004
T16-033	MyGo	Qiagen	Legano	NR22	Paired	S	0
T16-041	MyGo	Qiagen	Legano	NR22	Paired	I	-0.158
T16-122	MyGo	Qiagen	Legano	NR22	Paired	S	-0.018
T16-191	MyGo	Qiagen	Legano	NR22	Paired	S	-0.001
T16-209	MyGo	Qiagen	Legano	NR22	Paired	I	-0.419
T16-255	MyGo	Qiagen	Legano	NR22	Paired	S	-0.001
T16-265	MyGo	Qiagen	Legano	NR22	Paired	S	0
T16-274	MyGo	Qiagen	Legano	NR22	Paired	I	-0.158
T16-282	MyGo	Qiagen	Legano	NR22	Paired	S	0
T16-284	MyGo	Qiagen	Legano	NR22	Paired	S	-0.013
T16-294	MyGo	Qiagen	Legano	NR22	Paired	S	0
T16-307	MyGo	Qiagen	Legano	NR22	Paired	S	0
T16-315	MyGo	Qiagen	Legano	NR22	Paired	S	0
T16-316	MyGo	Qiagen	Legano	NR22	Paired	S	-0.002
T16-336	MyGo	Qiagen	Legano	NR22	Paired	S	0
T16-338	MyGo	Qiagen	Legano	NR22	Paired	I	-0.223
T16-346	MyGo	Qiagen	Legano	NR22	Paired	S	-0.001
T16-347	MyGo	Qiagen	Legano	NR22	Paired	S	-0.001
T16-369	MyGo	Qiagen	Legano	NR22	Paired	S	0
T16-370	MyGo	Qiagen	Legano	NR22	Paired	S	-0.001
T16-374	MyGo	Qiagen	Legano	NR22	Paired	S	0
T16-376	MyGo	Qiagen	Legano	NR22	Paired	S	-0.005
T16-448	MyGo	Qiagen	Legano	NR22	Paired	I	-0.275
T16-505	MyGo	Qiagen	Legano	NR22	Paired	S	-0.006
T16-529	MyGo	Qiagen	Legano	NR22	Paired	S	0
T16-556	MyGo	Qiagen	Legano	NR22	Paired	S	0
T16-571	MyGo	Qiagen	Legano	NR22	Paired	S	-0.007
T16-629	MyGo	Qiagen	Legano	NR22	Paired	S	-0.001
T16-731	MyGo	Qiagen	Legano	NR22	Paired	S	-0.006
T16-029	MyGo	Qiagen	Legano	NR24	Paired	S	0
T16-033	MyGo	Qiagen	Legano	NR24	Paired	S	-0.016
T16-041	MyGo	Qiagen	Legano	NR24	Paired	I	-0.268
T16-122	MyGo	Qiagen	Legano	NR24	Paired	S	-0.002
T16-191	MyGo	Qiagen	Legano	NR24	Paired	S	0
T16-209	MyGo	Qiagen	Legano	NR24	Paired	I	-0.504
T16-255	MyGo	Qiagen	Legano	NR24	Paired	S	0
T16-265	MyGo	Qiagen	Legano	NR24	Paired	S	-0.001
T16-274	MyGo	Qiagen	Legano	NR24	Paired	I	-0.21
T16-282	MyGo	Qiagen	Legano	NR24	Paired	S	0
T16-284	MyGo	Qiagen	Legano	NR24	Paired	S	-0.001
T16-294	MyGo	Qiagen	Legano	NR24	Paired	S	-0.001
T16-307	MyGo	Qiagen	Legano	NR24	Paired	S	0
T16-315	MyGo	Qiagen	Legano	NR24	Paired	S	0
T16-316	MyGo	Qiagen	Legano	NR24	Paired	S	-0.003
T16-336	MyGo	Qiagen	Legano	NR24	Paired	S	-0.015
T16-338	MyGo	Qiagen	Legano	NR24	Paired	I	-0.211
T16-346	MyGo	Qiagen	Legano	NR24	Paired	S	0
T16-347	MyGo	Qiagen	Legano	NR24	Paired	S	-0.006
T16-369	MyGo	Qiagen	Legano	NR24	Paired	S	0
T16-370	MyGo	Qiagen	Legano	NR24	Paired	S	-0.001
T16-374	MyGo	Qiagen	Legano	NR24	Paired	S	0
T16-376	MyGo	Qiagen	Legano	NR24	Paired	S	0
T16-448	MyGo	Qiagen	Legano	NR24	Paired	I	-0.337
T16-505	MyGo	Qiagen	Legano	NR24	Paired	S	-0.001
T16-529	MyGo	Qiagen	Legano	NR24	Paired	S	0
T16-556	MyGo	Qiagen	Legano	NR24	Paired	S	0
T16-571	MyGo	Qiagen	Legano	NR24	Paired	S	-0.002
T16-629	MyGo	Qiagen	Legano	NR24	Paired	S	-0.008
T16-731	MyGo	Qiagen	Legano	NR24	Paired	S	-0.002
T16-029	MyGo	Qiagen	Legano	MONO27	Paired	S	-0.001
T16-033	MyGo	Qiagen	Legano	MONO27	Paired	S	-0.001
T16-041	MyGo	Qiagen	Legano	MONO27	Paired	I	-0.196
T16-122	MyGo	Qiagen	Legano	MONO27	Paired	S	-0.01
T16-191	MyGo	Qiagen	Legano	MONO27	Paired	S	-0.032
T16-209	MyGo	Qiagen	Legano	MONO27	Paired	I	-0.53
T16-255	MyGo	Qiagen	Legano	MONO27	Paired	S	-0.001
T16-265	MyGo	Qiagen	Legano	MONO27	Paired	S	-0.008
T16-274	MyGo	Qiagen	Legano	MONO27	Paired	I	-0.138
T16-282	MyGo	Qiagen	Legano	MONO27	Paired	S	-0.002
T16-284	MyGo	Qiagen	Legano	MONO27	Paired	S	-0.01
T16-294	MyGo	Qiagen	Legano	MONO27	Paired	S	-0.001
T16-307	MyGo	Qiagen	Legano	MONO27	Paired	S	-0.01
T16-315	MyGo	Qiagen	Legano	MONO27	Paired	S	0
T16-316	MyGo	Qiagen	Legano	MONO27	Paired	S	-0.012
T16-336	MyGo	Qiagen	Legano	MONO27	Paired	S	-0.001
T16-338	MyGo	Qiagen	Legano	MONO27	Paired	I	-0.317
T16-346	MyGo	Qiagen	Legano	MONO27	Paired	S	0
T16-347	MyGo	Qiagen	Legano	MONO27	Paired	S	-0.002
T16-369	MyGo	Qiagen	Legano	MONO27	Paired	S	0
T16-370	MyGo	Qiagen	Legano	MONO27	Paired	S	-0.005
T16-374	MyGo	Qiagen	Legano	MONO27	Paired	S	0
T16-376	MyGo	Qiagen	Legano	MONO27	Paired	S	-0.002
T16-448	MyGo	Qiagen	Legano	MONO27	Paired	I	-0.348
T16-505	MyGo	Qiagen	Legano	MONO27	Paired	S	-0.013
T16-529	MyGo	Qiagen	Legano	MONO27	Paired	S	0
T16-556	MyGo	Qiagen	Legano	MONO27	Paired	S	-0.001
T16-571	MyGo	Qiagen	Legano	MONO27	Paired	S	-0.009
T16-629	MyGo	Qiagen	Legano	MONO27	Paired	S	-0.001
T16-731	MyGo	Qiagen	Legano	MONO27	Paired	S	-0.001
T16-029	MyGo	Qiagen	Legano	BAT25	Universal	S	-0.007
T16-033	MyGo	Qiagen	Legano	BAT25	Universal	S	-0.028
T16-041	MyGo	Qiagen	Legano	BAT25	Universal	I	-0.084
T16-122	MyGo	Qiagen	Legano	BAT25	Universal	S	-0.073
T16-191	MyGo	Qiagen	Legano	BAT25	Universal	S	-0.078
T16-209	MyGo	Qiagen	Legano	BAT25	Universal	I	-0.308
T16-255	MyGo	Qiagen	Legano	BAT25	Universal	S	-0.013
T16-265	MyGo	Qiagen	Legano	BAT25	Universal	S	-0.011
T16-274	MyGo	Qiagen	Legano	BAT25	Universal	I	-0.127
T16-282	MyGo	Qiagen	Legano	BAT25	Universal	S	-0.025
T16-284	MyGo	Qiagen	Legano	BAT25	Universal	S	-0.002
T16-294	MyGo	Qiagen	Legano	BAT25	Universal	S	-0.029
T16-307	MyGo	Qiagen	Legano	BAT25	Universal	S	-0.005
T16-315	MyGo	Qiagen	Legano	BAT25	Universal	S	-0.007
T16-316	MyGo	Qiagen	Legano	BAT25	Universal	S	-0.007
T16-336	MyGo	Qiagen	Legano	BAT25	Universal	S	-0.009
T16-338	MyGo	Qiagen	Legano	BAT25	Universal	I	-0.25
T16-346	MyGo	Qiagen	Legano	BAT25	Universal	S	-0.045
T16-347	MyGo	Qiagen	Legano	BAT25	Universal	S	-0.001
T16-369	MyGo	Qiagen	Legano	BAT25	Universal	S	-0.009
T16-370	MyGo	Qiagen	Legano	BAT25	Universal	S	-0.028
T16-374	MyGo	Qiagen	Legano	BAT25	Universal	S	-0.011
T16-376	MyGo	Qiagen	Legano	BAT25	Universal	S	-0.008
T16-448	MyGo	Qiagen	Legano	BAT25	Universal	I	-0.305
T16-505	MyGo	Qiagen	Legano	BAT25	Universal	S	-0.001
T16-529	MyGo	Qiagen	Legano	BAT25	Universal	S	-0.003
T16-556	MyGo	Qiagen	Legano	BAT25	Universal	S	-0.019
T16-571	MyGo	Qiagen	Legano	BAT25	Universal	S	-0.002
T16-629	MyGo	Qiagen	Legano	BAT25	Universal	S	-0.005
T16-731	MyGo	Qiagen	Legano	BAT25	Universal	S	-0.014
T16-029	MyGo	Qiagen	Legano	BAT26	Universal	S	-0.02
T16-033	MyGo	Qiagen	Legano	BAT26	Universal	S	-0.034
T16-041	MyGo	Qiagen	Legano	BAT26	Universal	I	-0.295
T16-122	MyGo	Qiagen	Legano	BAT26	Universal	S	-0.008
T16-191	MyGo	Qiagen	Legano	BAT26	Universal	S	-0.005
T16-209	MyGo	Qiagen	Legano	BAT26	Universal	I	-0.497
T16-255	MyGo	Qiagen	Legano	BAT26	Universal	S	-0.004
T16-265	MyGo	Qiagen	Legano	BAT26	Universal	S	-0.016
T16-274	MyGo	Qiagen	Legano	BAT26	Universal	I	-0.144
T16-282	MyGo	Qiagen	Legano	BAT26	Universal	S	-0.01
T16-284	MyGo	Qiagen	Legano	BAT26	Universal	S	-0.001
T16-294	MyGo	Qiagen	Legano	BAT26	Universal	S	-0.005
T16-307	MyGo	Qiagen	Legano	BAT26	Universal	S	0
T16-315	MyGo	Qiagen	Legano	BAT26	Universal	S	-0.005
T16-316	MyGo	Qiagen	Legano	BAT26	Universal	S	-0.005
T16-336	MyGo	Qiagen	Legano	BAT26	Universal	S	-0.017
T16-338	MyGo	Qiagen	Legano	BAT26	Universal	I	-0.452
T16-346	MyGo	Qiagen	Legano	BAT26	Universal	S	-0.006
T16-347	MyGo	Qiagen	Legano	BAT26	Universal	S	-0.003
T16-369	MyGo	Qiagen	Legano	BAT26	Universal	S	-0.014
T16-370	MyGo	Qiagen	Legano	BAT26	Universal	S	0
T16-374	MyGo	Qiagen	Legano	BAT26	Universal	S	-0.011
T16-376	MyGo	Qiagen	Legano	BAT26	Universal	S	-0.004
T16-448	MyGo	Qiagen	Legano	BAT26	Universal	I	-0.468
T16-505	MyGo	Qiagen	Legano	BAT26	Universal	S	-0.001
T16-529	MyGo	Qiagen	Legano	BAT26	Universal	S	-0.002
T16-556	MyGo	Qiagen	Legano	BAT26	Universal	S	-0.001
T16-571	MyGo	Qiagen	Legano	BAT26	Universal	S	-0.001
T16-629	MyGo	Qiagen	Legano	BAT26	Universal	S	-0.011
T16-731	MyGo	Qiagen	Legano	BAT26	Universal	S	-0.027
T16-029	MyGo	Qiagen	Legano	NR22	Universal	S	-0.003
T16-033	MyGo	Qiagen	Legano	NR22	Universal	S	-0.003
T16-041	MyGo	Qiagen	Legano	NR22	Universal	I	-0.134
T16-122	MyGo	Qiagen	Legano	NR22	Universal	S	-0.009
T16-191	MyGo	Qiagen	Legano	NR22	Universal	S	-0.004
T16-209	MyGo	Qiagen	Legano	NR22	Universal	I	-0.307
T16-255	MyGo	Qiagen	Legano	NR22	Universal	S	-0.006
T16-265	MyGo	Qiagen	Legano	NR22	Universal	S	-0.001
T16-274	MyGo	Qiagen	Legano	NR22	Universal	I	-0.121
T16-282	MyGo	Qiagen	Legano	NR22	Universal	S	-0.002
T16-284	MyGo	Qiagen	Legano	NR22	Universal	S	-0.005
T16-294	MyGo	Qiagen	Legano	NR22	Universal	S	-0.001
T16-307	MyGo	Qiagen	Legano	NR22	Universal	S	-0.005
T16-315	MyGo	Qiagen	Legano	NR22	Universal	S	-0.001
T16-316	MyGo	Qiagen	Legano	NR22	Universal	S	-0.005
T16-336	MyGo	Qiagen	Legano	NR22	Universal	S	0
T16-338	MyGo	Qiagen	Legano	NR22	Universal	I	-0.2
T16-346	MyGo	Qiagen	Legano	NR22	Universal	S	-0.003
T16-347	MyGo	Qiagen	Legano	NR22	Universal	S	-0.005
T16-369	MyGo	Qiagen	Legano	NR22	Universal	S	-0.001
T16-370	MyGo	Qiagen	Legano	NR22	Universal	S	-0.005
T16-374	MyGo	Qiagen	Legano	NR22	Universal	S	-0.003
T16-376	MyGo	Qiagen	Legano	NR22	Universal	S	-0.005
T16-448	MyGo	Qiagen	Legano	NR22	Universal	I	-0.237
T16-505	MyGo	Qiagen	Legano	NR22	Universal	S	-0.008
T16-529	MyGo	Qiagen	Legano	NR22	Universal	S	-0.002
T16-556	MyGo	Qiagen	Legano	NR22	Universal	S	-0.008
T16-571	MyGo	Qiagen	Legano	NR22	Universal	S	-0.005
T16-629	MyGo	Qiagen	Legano	NR22	Universal	S	-0.003
T16-731	MyGo	Qiagen	Legano	NR22	Universal	S	-0.003
T16-029	MyGo	Qiagen	Legano	NR24	Universal	S	-0.004
T16-033	MyGo	Qiagen	Legano	NR24	Universal	S	-0.023
T16-041	MyGo	Qiagen	Legano	NR24	Universal	I	-0.243
T16-122	MyGo	Qiagen	Legano	NR24	Universal	S	0
T16-191	MyGo	Qiagen	Legano	NR24	Universal	S	-0.002
T16-209	MyGo	Qiagen	Legano	NR24	Universal	I	-0.427
T16-255	MyGo	Qiagen	Legano	NR24	Universal	S	-0.025
T16-265	MyGo	Qiagen	Legano	NR24	Universal	S	-0.003
T16-274	MyGo	Qiagen	Legano	NR24	Universal	I	-0.194
T16-282	MyGo	Qiagen	Legano	NR24	Universal	S	-0.004
T16-284	MyGo	Qiagen	Legano	NR24	Universal	S	-0.002
T16-294	MyGo	Qiagen	Legano	NR24	Universal	S	-0.003
T16-307	MyGo	Qiagen	Legano	NR24	Universal	S	-0.002
T16-315	MyGo	Qiagen	Legano	NR24	Universal	S	-0.003
T16-316	MyGo	Qiagen	Legano	NR24	Universal	S	-0.031
T16-336	MyGo	Qiagen	Legano	NR24	Universal	S	-0.018
T16-338	MyGo	Qiagen	Legano	NR24	Universal	I	-0.193
T16-346	MyGo	Qiagen	Legano	NR24	Universal	S	-0.003
T16-347	MyGo	Qiagen	Legano	NR24	Universal	S	-0.024
T16-369	MyGo	Qiagen	Legano	NR24	Universal	S	-0.001
T16-370	MyGo	Qiagen	Legano	NR24	Universal	S	-0.015
T16-374	MyGo	Qiagen	Legano	NR24	Universal	S	-0.001
T16-376	MyGo	Qiagen	Legano	NR24	Universal	S	-0.004
T16-448	MyGo	Qiagen	Legano	NR24	Universal	I	-0.286
T16-505	MyGo	Qiagen	Legano	NR24	Universal	S	-0.06
T16-529	MyGo	Qiagen	Legano	NR24	Universal	S	-0.009
T16-556	MyGo	Qiagen	Legano	NR24	Universal	S	-0.005
T16-571	MyGo	Qiagen	Legano	NR24	Universal	S	-0.007
T16-629	MyGo	Qiagen	Legano	NR24	Universal	S	-0.034
T16-731	MyGo	Qiagen	Legano	NR24	Universal	S	-0.002
T16-029	MyGo	Qiagen	Legano	MONO27	Universal	S	-0.001
T16-033	MyGo	Qiagen	Legano	MONO27	Universal	S	-0.003
T16-041	MyGo	Qiagen	Legano	MONO27	Universal	I	-0.195
T16-122	MyGo	Qiagen	Legano	MONO27	Universal	S	-0.004
T16-191	MyGo	Qiagen	Legano	MONO27	Universal	S	-0.032
T16-209	MyGo	Qiagen	Legano	MONO27	Universal	I	-0.5
T16-255	MyGo	Qiagen	Legano	MONO27	Universal	S	-0.002
T16-265	MyGo	Qiagen	Legano	MONO27	Universal	S	-0.021
T16-274	MyGo	Qiagen	Legano	MONO27	Universal	I	-0.121
T16-282	MyGo	Qiagen	Legano	MONO27	Universal	S	-0.001
T16-284	MyGo	Qiagen	Legano	MONO27	Universal	S	-0.001
T16-294	MyGo	Qiagen	Legano	MONO27	Universal	S	-0.004
T16-307	MyGo	Qiagen	Legano	MONO27	Universal	S	0
T16-315	MyGo	Qiagen	Legano	MONO27	Universal	S	-0.006
T16-316	MyGo	Qiagen	Legano	MONO27	Universal	S	-0.022
T16-336	MyGo	Qiagen	Legano	MONO27	Universal	S	-0.006
T16-338	MyGo	Qiagen	Legano	MONO27	Universal	I	-0.293
T16-346	MyGo	Qiagen	Legano	MONO27	Universal	S	0
T16-347	MyGo	Qiagen	Legano	MONO27	Universal	S	-0.001
T16-369	MyGo	Qiagen	Legano	MONO27	Universal	S	-0.02
T16-370	MyGo	Qiagen	Legano	MONO27	Universal	S	-0.001
T16-374	MyGo	Qiagen	Legano	MONO27	Universal	S	-0.007
T16-376	MyGo	Qiagen	Legano	MONO27	Universal	S	0
T16-448	MyGo	Qiagen	Legano	MONO27	Universal	I	-0.34
T16-505	MyGo	Qiagen	Legano	MONO27	Universal	S	-0.001
T16-529	MyGo	Qiagen	Legano	MONO27	Universal	S	-0.02
T16-556	MyGo	Qiagen	Legano	MONO27	Universal	S	-0.001
T16-571	MyGo	Qiagen	Legano	MONO27	Universal	S	-0.001
T16-629	MyGo	Qiagen	Legano	MONO27	Universal	S	-0.001
T16-731	MyGo	Qiagen	Legano	MONO27	Universal	S	0
T16-029	MyGo	Qiagen	Novara	BAT25	Paired	S	-0.011
T16-033	MyGo	Qiagen	Novara	BAT25	Paired	S	-0.002
T16-041	MyGo	Qiagen	Novara	BAT25	Paired	I	-0.063
T16-122	MyGo	Qiagen	Novara	BAT25	Paired	S	-0.014
T16-191	MyGo	Qiagen	Novara	BAT25	Paired	S	-0.028
T16-209	MyGo	Qiagen	Novara	BAT25	Paired	I	-0.31
T16-255	MyGo	Qiagen	Novara	BAT25	Paired	S	-0.017
T16-265	MyGo	Qiagen	Novara	BAT25	Paired	S	-0.007
T16-274	MyGo	Qiagen	Novara	BAT25	Paired	I	-0.116
T16-282	MyGo	Qiagen	Novara	BAT25	Paired	S	-0.035
T16-284	MyGo	Qiagen	Novara	BAT25	Paired	S	-0.019
T16-294	MyGo	Qiagen	Novara	BAT25	Paired	S	-0.001
T16-307	MyGo	Qiagen	Novara	BAT25	Paired	S	0
T16-315	MyGo	Qiagen	Novara	BAT25	Paired	S	-0.005
T16-316	MyGo	Qiagen	Novara	BAT25	Paired	S	0
T16-336	MyGo	Qiagen	Novara	BAT25	Paired	S	-0.011
T16-338	MyGo	Qiagen	Novara	BAT25	Paired	I	-0.28
T16-346	MyGo	Qiagen	Novara	BAT25	Paired	S	-0.001
T16-347	MyGo	Qiagen	Novara	BAT25	Paired	S	0
T16-369	MyGo	Qiagen	Novara	BAT25	Paired	S	0
T16-370	MyGo	Qiagen	Novara	BAT25	Paired	S	-0.012
T16-374	MyGo	Qiagen	Novara	BAT25	Paired	S	-0.002
T16-376	MyGo	Qiagen	Novara	BAT25	Paired	S	0
T16-448	MyGo	Qiagen	Novara	BAT25	Paired	I	-0.28
T16-505	MyGo	Qiagen	Novara	BAT25	Paired	S	-0.002
T16-529	MyGo	Qiagen	Novara	BAT25	Paired	S	-0.004
T16-556	MyGo	Qiagen	Novara	BAT25	Paired	S	-0.01
T16-571	MyGo	Qiagen	Novara	BAT25	Paired	S	-0.021
T16-629	MyGo	Qiagen	Novara	BAT25	Paired	S	0
T16-731	MyGo	Qiagen	Novara	BAT25	Paired	S	-0.011
T16-029	MyGo	Qiagen	Novara	BAT26	Paired	S	-0.009
T16-033	MyGo	Qiagen	Novara	BAT26	Paired	S	-0.006
T16-041	MyGo	Qiagen	Novara	BAT26	Paired	I	-0.242
T16-122	MyGo	Qiagen	Novara	BAT26	Paired	S	-0.005
T16-191	MyGo	Qiagen	Novara	BAT26	Paired	S	-0.014
T16-209	MyGo	Qiagen	Novara	BAT26	Paired	I	-0.527
T16-255	MyGo	Qiagen	Novara	BAT26	Paired	S	-0.002
T16-265	MyGo	Qiagen	Novara	BAT26	Paired	S	-0.017
T16-274	MyGo	Qiagen	Novara	BAT26	Paired	I	-0.174
T16-282	MyGo	Qiagen	Novara	BAT26	Paired	S	-0.011
T16-284	MyGo	Qiagen	Novara	BAT26	Paired	S	-0.012
T16-294	MyGo	Qiagen	Novara	BAT26	Paired	S	-0.013
T16-307	MyGo	Qiagen	Novara	BAT26	Paired	S	-0.003
T16-315	MyGo	Qiagen	Novara	BAT26	Paired	S	-0.012
T16-316	MyGo	Qiagen	Novara	BAT26	Paired	S	-0.007
T16-336	MyGo	Qiagen	Novara	BAT26	Paired	S	-0.013
T16-338	MyGo	Qiagen	Novara	BAT26	Paired	I	-0.443
T16-346	MyGo	Qiagen	Novara	BAT26	Paired	S	-0.013
T16-347	MyGo	Qiagen	Novara	BAT26	Paired	S	0
T16-369	MyGo	Qiagen	Novara	BAT26	Paired	S	-0.025
T16-370	MyGo	Qiagen	Novara	BAT26	Paired	S	0
T16-374	MyGo	Qiagen	Novara	BAT26	Paired	S	-0.017
T16-376	MyGo	Qiagen	Novara	BAT26	Paired	S	-0.005
T16-448	MyGo	Qiagen	Novara	BAT26	Paired	I	-0.449
T16-505	MyGo	Qiagen	Novara	BAT26	Paired	S	-0.011
T16-529	MyGo	Qiagen	Novara	BAT26	Paired	S	-0.011
T16-556	MyGo	Qiagen	Novara	BAT26	Paired	S	-0.008
T16-571	MyGo	Qiagen	Novara	BAT26	Paired	S	-0.029
T16-629	MyGo	Qiagen	Novara	BAT26	Paired	S	-0.004
T16-731	MyGo	Qiagen	Novara	BAT26	Paired	S	-0.02
T16-029	MyGo	Qiagen	Novara	NR22	Paired	S	-0.016
T16-033	MyGo	Qiagen	Novara	NR22	Paired	S	-0.005
T16-041	MyGo	Qiagen	Novara	NR22	Paired	I	-0.147
T16-122	MyGo	Qiagen	Novara	NR22	Paired	S	-0.012
T16-191	MyGo	Qiagen	Novara	NR22	Paired	S	-0.004
T16-209	MyGo	Qiagen	Novara	NR22	Paired	I	-0.409
T16-255	MyGo	Qiagen	Novara	NR22	Paired	S	-0.008
T16-265	MyGo	Qiagen	Novara	NR22	Paired	S	-0.005
T16-274	MyGo	Qiagen	Novara	NR22	Paired	I	-0.156
T16-282	MyGo	Qiagen	Novara	NR22	Paired	S	-0.005
T16-284	MyGo	Qiagen	Novara	NR22	Paired	S	0
T16-294	MyGo	Qiagen	Novara	NR22	Paired	S	-0.001
T16-307	MyGo	Qiagen	Novara	NR22	Paired	S	-0.003
T16-315	MyGo	Qiagen	Novara	NR22	Paired	S	-0.004
T16-316	MyGo	Qiagen	Novara	NR22	Paired	S	-0.003
T16-336	MyGo	Qiagen	Novara	NR22	Paired	S	0
T16-338	MyGo	Qiagen	Novara	NR22	Paired	I	-0.225
T16-346	MyGo	Qiagen	Novara	NR22	Paired	S	0
T16-347	MyGo	Qiagen	Novara	NR22	Paired	S	-0.001
T16-369	MyGo	Qiagen	Novara	NR22	Paired	S	0
T16-370	MyGo	Qiagen	Novara	NR22	Paired	S	-0.001
T16-374	MyGo	Qiagen	Novara	NR22	Paired	S	0
T16-376	MyGo	Qiagen	Novara	NR22	Paired	S	0
T16-448	MyGo	Qiagen	Novara	NR22	Paired	I	-0.28
T16-505	MyGo	Qiagen	Novara	NR22	Paired	S	-0.007
T16-529	MyGo	Qiagen	Novara	NR22	Paired	S	-0.003
T16-556	MyGo	Qiagen	Novara	NR22	Paired	S	-0.014
T16-571	MyGo	Qiagen	Novara	NR22	Paired	S	-0.007
T16-629	MyGo	Qiagen	Novara	NR22	Paired	S	-0.008
T16-731	MyGo	Qiagen	Novara	NR22	Paired	S	-0.014
T16-029	MyGo	Qiagen	Novara	NR24	Paired	S	-0.003
T16-033	MyGo	Qiagen	Novara	NR24	Paired	S	-0.002
T16-041	MyGo	Qiagen	Novara	NR24	Paired	I	-0.22
T16-122	MyGo	Qiagen	Novara	NR24	Paired	S	-0.013
T16-191	MyGo	Qiagen	Novara	NR24	Paired	S	0
T16-209	MyGo	Qiagen	Novara	NR24	Paired	I	-0.498
T16-255	MyGo	Qiagen	Novara	NR24	Paired	S	-0.003
T16-265	MyGo	Qiagen	Novara	NR24	Paired	S	0
T16-274	MyGo	Qiagen	Novara	NR24	Paired	I	-0.216
T16-282	MyGo	Qiagen	Novara	NR24	Paired	S	-0.002
T16-284	MyGo	Qiagen	Novara	NR24	Paired	S	-0.005
T16-294	MyGo	Qiagen	Novara	NR24	Paired	S	-0.008
T16-307	MyGo	Qiagen	Novara	NR24	Paired	S	-0.001
T16-315	MyGo	Qiagen	Novara	NR24	Paired	S	-0.001
T16-316	MyGo	Qiagen	Novara	NR24	Paired	S	-0.007
T16-336	MyGo	Qiagen	Novara	NR24	Paired	S	-0.006
T16-338	MyGo	Qiagen	Novara	NR24	Paired	I	-0.182
T16-346	MyGo	Qiagen	Novara	NR24	Paired	S	-0.009
T16-347	MyGo	Qiagen	Novara	NR24	Paired	S	-0.005
T16-369	MyGo	Qiagen	Novara	NR24	Paired	S	-0.002
T16-370	MyGo	Qiagen	Novara	NR24	Paired	S	0
T16-374	MyGo	Qiagen	Novara	NR24	Paired	S	-0.001
T16-376	MyGo	Qiagen	Novara	NR24	Paired	S	-0.004
T16-448	MyGo	Qiagen	Novara	NR24	Paired	I	-0.342
T16-505	MyGo	Qiagen	Novara	NR24	Paired	S	0
T16-529	MyGo	Qiagen	Novara	NR24	Paired	S	-0.017
T16-556	MyGo	Qiagen	Novara	NR24	Paired	S	0
T16-571	MyGo	Qiagen	Novara	NR24	Paired	S	0
T16-629	MyGo	Qiagen	Novara	NR24	Paired	S	-0.012
T16-731	MyGo	Qiagen	Novara	NR24	Paired	S	-0.002
T16-029	MyGo	Qiagen	Novara	MONO27	Paired	S	0
T16-033	MyGo	Qiagen	Novara	MONO27	Paired	S	-0.005
T16-041	MyGo	Qiagen	Novara	MONO27	Paired	I	-0.206
T16-122	MyGo	Qiagen	Novara	MONO27	Paired	S	-0.001
T16-191	MyGo	Qiagen	Novara	MONO27	Paired	S	0
T16-209	MyGo	Qiagen	Novara	MONO27	Paired	I	-0.506
T16-255	MyGo	Qiagen	Novara	MONO27	Paired	S	-0.003
T16-265	MyGo	Qiagen	Novara	MONO27	Paired	S	0
T16-274	MyGo	Qiagen	Novara	MONO27	Paired	I	-0.132
T16-282	MyGo	Qiagen	Novara	MONO27	Paired	S	0
T16-284	MyGo	Qiagen	Novara	MONO27	Paired	S	-0.009
T16-294	MyGo	Qiagen	Novara	MONO27	Paired	S	-0.007
T16-307	MyGo	Qiagen	Novara	MONO27	Paired	S	0
T16-315	MyGo	Qiagen	Novara	MONO27	Paired	S	-0.005
T16-316	MyGo	Qiagen	Novara	MONO27	Paired	S	-0.006
T16-336	MyGo	Qiagen	Novara	MONO27	Paired	S	-0.009
T16-338	MyGo	Qiagen	Novara	MONO27	Paired	I	-0.354
T16-346	MyGo	Qiagen	Novara	MONO27	Paired	S	-0.01
T16-347	MyGo	Qiagen	Novara	MONO27	Paired	S	-0.001
T16-369	MyGo	Qiagen	Novara	MONO27	Paired	S	-0.009
T16-370	MyGo	Qiagen	Novara	MONO27	Paired	S	-0.001
T16-374	MyGo	Qiagen	Novara	MONO27	Paired	S	-0.007
T16-376	MyGo	Qiagen	Novara	MONO27	Paired	S	-0.001
T16-448	MyGo	Qiagen	Novara	MONO27	Paired	I	-0.362
T16-505	MyGo	Qiagen	Novara	MONO27	Paired	S	-0.008
T16-529	MyGo	Qiagen	Novara	MONO27	Paired	S	-0.011
T16-556	MyGo	Qiagen	Novara	MONO27	Paired	S	-0.003
T16-571	MyGo	Qiagen	Novara	MONO27	Paired	S	-0.004
T16-629	MyGo	Qiagen	Novara	MONO27	Paired	S	0
T16-731	MyGo	Qiagen	Novara	MONO27	Paired	S	-0.008
T16-029	MyGo	Qiagen	Novara	BAT25	Universal	S	-0.002
T16-033	MyGo	Qiagen	Novara	BAT25	Universal	S	-0.003
T16-041	MyGo	Qiagen	Novara	BAT25	Universal	I	-0.089
T16-122	MyGo	Qiagen	Novara	BAT25	Universal	S	-0.013
T16-191	MyGo	Qiagen	Novara	BAT25	Universal	S	-0.089
T16-209	MyGo	Qiagen	Novara	BAT25	Universal	I	-0.28
T16-255	MyGo	Qiagen	Novara	BAT25	Universal	S	-0.014
T16-265	MyGo	Qiagen	Novara	BAT25	Universal	S	-0.004
T16-274	MyGo	Qiagen	Novara	BAT25	Universal	I	-0.124
T16-282	MyGo	Qiagen	Novara	BAT25	Universal	S	-0.029
T16-284	MyGo	Qiagen	Novara	BAT25	Universal	S	-0.012
T16-294	MyGo	Qiagen	Novara	BAT25	Universal	S	-0.014
T16-307	MyGo	Qiagen	Novara	BAT25	Universal	S	-0.001
T16-315	MyGo	Qiagen	Novara	BAT25	Universal	S	-0.002
T16-316	MyGo	Qiagen	Novara	BAT25	Universal	S	-0.001
T16-336	MyGo	Qiagen	Novara	BAT25	Universal	S	0
T16-338	MyGo	Qiagen	Novara	BAT25	Universal	I	-0.252
T16-346	MyGo	Qiagen	Novara	BAT25	Universal	S	-0.018
T16-347	MyGo	Qiagen	Novara	BAT25	Universal	S	-0.001
T16-369	MyGo	Qiagen	Novara	BAT25	Universal	S	-0.001
T16-370	MyGo	Qiagen	Novara	BAT25	Universal	S	-0.025
T16-374	MyGo	Qiagen	Novara	BAT25	Universal	S	-0.001
T16-376	MyGo	Qiagen	Novara	BAT25	Universal	S	-0.018
T16-448	MyGo	Qiagen	Novara	BAT25	Universal	I	-0.276
T16-505	MyGo	Qiagen	Novara	BAT25	Universal	S	-0.001
T16-529	MyGo	Qiagen	Novara	BAT25	Universal	S	-0.004
T16-556	MyGo	Qiagen	Novara	BAT25	Universal	S	-0.013
T16-571	MyGo	Qiagen	Novara	BAT25	Universal	S	-0.011
T16-629	MyGo	Qiagen	Novara	BAT25	Universal	S	-0.002
T16-731	MyGo	Qiagen	Novara	BAT25	Universal	S	-0.01
T16-029	MyGo	Qiagen	Novara	BAT26	Universal	S	-0.02
T16-033	MyGo	Qiagen	Novara	BAT26	Universal	S	-0.009
T16-041	MyGo	Qiagen	Novara	BAT26	Universal	I	-0.238
T16-122	MyGo	Qiagen	Novara	BAT26	Universal	S	-0.011
T16-191	MyGo	Qiagen	Novara	BAT26	Universal	S	-0.011
T16-209	MyGo	Qiagen	Novara	BAT26	Universal	I	-0.496
T16-255	MyGo	Qiagen	Novara	BAT26	Universal	S	-0.004
T16-265	MyGo	Qiagen	Novara	BAT26	Universal	S	-0.015
T16-274	MyGo	Qiagen	Novara	BAT26	Universal	I	-0.153
T16-282	MyGo	Qiagen	Novara	BAT26	Universal	S	-0.005
T16-284	MyGo	Qiagen	Novara	BAT26	Universal	S	-0.005
T16-294	MyGo	Qiagen	Novara	BAT26	Universal	S	-0.006
T16-307	MyGo	Qiagen	Novara	BAT26	Universal	S	-0.001
T16-315	MyGo	Qiagen	Novara	BAT26	Universal	S	-0.006
T16-316	MyGo	Qiagen	Novara	BAT26	Universal	S	-0.01
T16-336	MyGo	Qiagen	Novara	BAT26	Universal	S	-0.01
T16-338	MyGo	Qiagen	Novara	BAT26	Universal	I	-0.419
T16-346	MyGo	Qiagen	Novara	BAT26	Universal	S	-0.007
T16-347	MyGo	Qiagen	Novara	BAT26	Universal	S	-0.001
T16-369	MyGo	Qiagen	Novara	BAT26	Universal	S	-0.009
T16-370	MyGo	Qiagen	Novara	BAT26	Universal	S	-0.001
T16-374	MyGo	Qiagen	Novara	BAT26	Universal	S	-0.009
T16-376	MyGo	Qiagen	Novara	BAT26	Universal	S	-0.009
T16-448	MyGo	Qiagen	Novara	BAT26	Universal	I	-0.405
T16-505	MyGo	Qiagen	Novara	BAT26	Universal	S	-0.007
T16-529	MyGo	Qiagen	Novara	BAT26	Universal	S	-0.003
T16-556	MyGo	Qiagen	Novara	BAT26	Universal	S	-0.001
T16-571	MyGo	Qiagen	Novara	BAT26	Universal	S	-0.012
T16-629	MyGo	Qiagen	Novara	BAT26	Universal	S	-0.008
T16-731	MyGo	Qiagen	Novara	BAT26	Universal	S	-0.034
T16-029	MyGo	Qiagen	Novara	NR22	Universal	S	-0.004
T16-033	MyGo	Qiagen	Novara	NR22	Universal	S	0
T16-041	MyGo	Qiagen	Novara	NR22	Universal	I	-0.143
T16-122	MyGo	Qiagen	Novara	NR22	Universal	S	-0.005
T16-191	MyGo	Qiagen	Novara	NR22	Universal	S	-0.005
T16-209	MyGo	Qiagen	Novara	NR22	Universal	I	-0.289
T16-255	MyGo	Qiagen	Novara	NR22	Universal	S	-0.014
T16-265	MyGo	Qiagen	Novara	NR22	Universal	S	-0.012
T16-274	MyGo	Qiagen	Novara	NR22	Universal	I	-0.126
T16-282	MyGo	Qiagen	Novara	NR22	Universal	S	-0.011
T16-284	MyGo	Qiagen	Novara	NR22	Universal	S	-0.002
T16-294	MyGo	Qiagen	Novara	NR22	Universal	S	-0.006
T16-307	MyGo	Qiagen	Novara	NR22	Universal	S	-0.009
T16-315	MyGo	Qiagen	Novara	NR22	Universal	S	-0.003
T16-316	MyGo	Qiagen	Novara	NR22	Universal	S	-0.007
T16-336	MyGo	Qiagen	Novara	NR22	Universal	S	-0.013
T16-338	MyGo	Qiagen	Novara	NR22	Universal	I	-0.217
T16-346	MyGo	Qiagen	Novara	NR22	Universal	S	-0.001
T16-347	MyGo	Qiagen	Novara	NR22	Universal	S	-0.009
T16-369	MyGo	Qiagen	Novara	NR22	Universal	S	-0.001
T16-370	MyGo	Qiagen	Novara	NR22	Universal	S	-0.008
T16-374	MyGo	Qiagen	Novara	NR22	Universal	S	0
T16-376	MyGo	Qiagen	Novara	NR22	Universal	S	-0.002
T16-448	MyGo	Qiagen	Novara	NR22	Universal	I	-0.23
T16-505	MyGo	Qiagen	Novara	NR22	Universal	S	-0.007
T16-529	MyGo	Qiagen	Novara	NR22	Universal	S	-0.008
T16-556	MyGo	Qiagen	Novara	NR22	Universal	S	-0.015
T16-571	MyGo	Qiagen	Novara	NR22	Universal	S	-0.002
T16-629	MyGo	Qiagen	Novara	NR22	Universal	S	-0.005
T16-731	MyGo	Qiagen	Novara	NR22	Universal	S	0
T16-029	MyGo	Qiagen	Novara	NR24	Universal	S	-0.001
T16-033	MyGo	Qiagen	Novara	NR24	Universal	S	-0.006
T16-041	MyGo	Qiagen	Novara	NR24	Universal	I	-0.181
T16-122	MyGo	Qiagen	Novara	NR24	Universal	S	-0.012
T16-191	MyGo	Qiagen	Novara	NR24	Universal	S	-0.002
T16-209	MyGo	Qiagen	Novara	NR24	Universal	I	-0.417
T16-255	MyGo	Qiagen	Novara	NR24	Universal	S	-0.027
T16-265	MyGo	Qiagen	Novara	NR24	Universal	S	-0.004
T16-274	MyGo	Qiagen	Novara	NR24	Universal	I	-0.187
T16-282	MyGo	Qiagen	Novara	NR24	Universal	S	-0.005
T16-284	MyGo	Qiagen	Novara	NR24	Universal	S	0
T16-294	MyGo	Qiagen	Novara	NR24	Universal	S	-0.007
T16-307	MyGo	Qiagen	Novara	NR24	Universal	S	-0.002
T16-315	MyGo	Qiagen	Novara	NR24	Universal	S	-0.003
T16-316	MyGo	Qiagen	Novara	NR24	Universal	S	-0.027
T16-336	MyGo	Qiagen	Novara	NR24	Universal	S	-0.009
T16-338	MyGo	Qiagen	Novara	NR24	Universal	I	-0.162
T16-346	MyGo	Qiagen	Novara	NR24	Universal	S	-0.007
T16-347	MyGo	Qiagen	Novara	NR24	Universal	S	-0.023
T16-369	MyGo	Qiagen	Novara	NR24	Universal	S	-0.001
T16-370	MyGo	Qiagen	Novara	NR24	Universal	S	-0.014
T16-374	MyGo	Qiagen	Novara	NR24	Universal	S	0
T16-376	MyGo	Qiagen	Novara	NR24	Universal	S	-0.002
T16-448	MyGo	Qiagen	Novara	NR24	Universal	I	-0.276
T16-505	MyGo	Qiagen	Novara	NR24	Universal	S	-0.002
T16-529	MyGo	Qiagen	Novara	NR24	Universal	S	-0.008
T16-556	MyGo	Qiagen	Novara	NR24	Universal	S	-0.002
T16-571	MyGo	Qiagen	Novara	NR24	Universal	S	-0.004
T16-629	MyGo	Qiagen	Novara	NR24	Universal	S	-0.027
T16-731	MyGo	Qiagen	Novara	NR24	Universal	S	-0.001
T16-029	MyGo	Qiagen	Novara	MONO27	Universal	S	0
T16-033	MyGo	Qiagen	Novara	MONO27	Universal	S	-0.008
T16-041	MyGo	Qiagen	Novara	MONO27	Universal	I	-0.2
T16-122	MyGo	Qiagen	Novara	MONO27	Universal	S	-0.013
T16-191	MyGo	Qiagen	Novara	MONO27	Universal	S	-0.006
T16-209	MyGo	Qiagen	Novara	MONO27	Universal	I	-0.477
T16-255	MyGo	Qiagen	Novara	MONO27	Universal	S	0
T16-265	MyGo	Qiagen	Novara	MONO27	Universal	S	-0.025
T16-274	MyGo	Qiagen	Novara	MONO27	Universal	I	-0.116
T16-282	MyGo	Qiagen	Novara	MONO27	Universal	S	-0.006
T16-284	MyGo	Qiagen	Novara	MONO27	Universal	S	-0.005
T16-294	MyGo	Qiagen	Novara	MONO27	Universal	S	-0.012
T16-307	MyGo	Qiagen	Novara	MONO27	Universal	S	-0.004
T16-315	MyGo	Qiagen	Novara	MONO27	Universal	S	-0.012
T16-316	MyGo	Qiagen	Novara	MONO27	Universal	S	-0.017
T16-336	MyGo	Qiagen	Novara	MONO27	Universal	S	-0.025
T16-338	MyGo	Qiagen	Novara	MONO27	Universal	I	-0.327
T16-346	MyGo	Qiagen	Novara	MONO27	Universal	S	-0.002
T16-347	MyGo	Qiagen	Novara	MONO27	Universal	S	-0.005
T16-369	MyGo	Qiagen	Novara	MONO27	Universal	S	-0.026
T16-370	MyGo	Qiagen	Novara	MONO27	Universal	S	0
T16-374	MyGo	Qiagen	Novara	MONO27	Universal	S	-0.015
T16-376	MyGo	Qiagen	Novara	MONO27	Universal	S	-0.004
T16-448	MyGo	Qiagen	Novara	MONO27	Universal	I	-0.338
T16-505	MyGo	Qiagen	Novara	MONO27	Universal	S	-0.005
T16-529	MyGo	Qiagen	Novara	MONO27	Universal	S	-0.035
T16-556	MyGo	Qiagen	Novara	MONO27	Universal	S	-0.001
T16-571	MyGo	Qiagen	Novara	MONO27	Universal	S	0.014
T16-629	MyGo	Qiagen	Novara	MONO27	Universal	S	-0.004
T16-731	MyGo	Qiagen	Novara	MONO27	Universal	S	-0.006
T16-029	MyGo	Qiagen	Turin	BAT25	Paired	S	0
T16-033	MyGo	Qiagen	Turin	BAT25	Paired	S	-0.001
T16-041	MyGo	Qiagen	Turin	BAT25	Paired	I	-0.072
T16-122	MyGo	Qiagen	Turin	BAT25	Paired	S	-0.005
T16-191	MyGo	Qiagen	Turin	BAT25	Paired	S	-0.007
T16-209	MyGo	Qiagen	Turin	BAT25	Paired	I	-0.32
T16-255	MyGo	Qiagen	Turin	BAT25	Paired	S	-0.007
T16-265	MyGo	Qiagen	Turin	BAT25	Paired	S	-0.03
T16-274	MyGo	Qiagen	Turin	BAT25	Paired	I	-0.092
T16-282	MyGo	Qiagen	Turin	BAT25	Paired	S	-0.023
T16-284	MyGo	Qiagen	Turin	BAT25	Paired	S	-0.005
T16-294	MyGo	Qiagen	Turin	BAT25	Paired	S	-0.013
T16-307	MyGo	Qiagen	Turin	BAT25	Paired	S	0
T16-315	MyGo	Qiagen	Turin	BAT25	Paired	S	-0.004
T16-316	MyGo	Qiagen	Turin	BAT25	Paired	S	-0.003
T16-336	MyGo	Qiagen	Turin	BAT25	Paired	S	-0.011
T16-338	MyGo	Qiagen	Turin	BAT25	Paired	I	-0.257
T16-346	MyGo	Qiagen	Turin	BAT25	Paired	S	-0.008
T16-347	MyGo	Qiagen	Turin	BAT25	Paired	S	-0.005
T16-369	MyGo	Qiagen	Turin	BAT25	Paired	S	-0.004
T16-370	MyGo	Qiagen	Turin	BAT25	Paired	S	-0.01
T16-374	MyGo	Qiagen	Turin	BAT25	Paired	S	-0.004
T16-376	MyGo	Qiagen	Turin	BAT25	Paired	S	-0.02
T16-448	MyGo	Qiagen	Turin	BAT25	Paired	I	-0.283
T16-505	MyGo	Qiagen	Turin	BAT25	Paired	S	-0.005
T16-529	MyGo	Qiagen	Turin	BAT25	Paired	S	0
T16-556	MyGo	Qiagen	Turin	BAT25	Paired	S	0
T16-571	MyGo	Qiagen	Turin	BAT25	Paired	S	0
T16-629	MyGo	Qiagen	Turin	BAT25	Paired	S	-0.004
T16-731	MyGo	Qiagen	Turin	BAT25	Paired	S	-0.005
T16-029	MyGo	Qiagen	Turin	BAT26	Paired	S	-0.02
T16-033	MyGo	Qiagen	Turin	BAT26	Paired	S	-0.006
T16-041	MyGo	Qiagen	Turin	BAT26	Paired	I	-0.306
T16-122	MyGo	Qiagen	Turin	BAT26	Paired	S	-0.01
T16-191	MyGo	Qiagen	Turin	BAT26	Paired	S	-0.017
T16-209	MyGo	Qiagen	Turin	BAT26	Paired	I	-0.555
T16-255	MyGo	Qiagen	Turin	BAT26	Paired	S	-0.032
T16-265	MyGo	Qiagen	Turin	BAT26	Paired	S	-0.006
T16-274	MyGo	Qiagen	Turin	BAT26	Paired	I	-0.181
T16-282	MyGo	Qiagen	Turin	BAT26	Paired	S	-0.006
T16-284	MyGo	Qiagen	Turin	BAT26	Paired	S	-0.017
T16-294	MyGo	Qiagen	Turin	BAT26	Paired	S	0
T16-307	MyGo	Qiagen	Turin	BAT26	Paired	S	-0.004
T16-315	MyGo	Qiagen	Turin	BAT26	Paired	S	-0.011
T16-316	MyGo	Qiagen	Turin	BAT26	Paired	S	-0.018
T16-336	MyGo	Qiagen	Turin	BAT26	Paired	S	-0.001
T16-338	MyGo	Qiagen	Turin	BAT26	Paired	I	-0.462
T16-346	MyGo	Qiagen	Turin	BAT26	Paired	S	-0.001
T16-347	MyGo	Qiagen	Turin	BAT26	Paired	S	-0.004
T16-369	MyGo	Qiagen	Turin	BAT26	Paired	S	-0.004
T16-370	MyGo	Qiagen	Turin	BAT26	Paired	S	-0.004
T16-374	MyGo	Qiagen	Turin	BAT26	Paired	S	-0.005
T16-376	MyGo	Qiagen	Turin	BAT26	Paired	S	-0.01
T16-448	MyGo	Qiagen	Turin	BAT26	Paired	I	-0.415
T16-505	MyGo	Qiagen	Turin	BAT26	Paired	S	-0.002
T16-529	MyGo	Qiagen	Turin	BAT26	Paired	S	-0.002
T16-556	MyGo	Qiagen	Turin	BAT26	Paired	S	-0.012
T16-571	MyGo	Qiagen	Turin	BAT26	Paired	S	0
T16-629	MyGo	Qiagen	Turin	BAT26	Paired	S	-0.005
T16-731	MyGo	Qiagen	Turin	BAT26	Paired	S	-0.012
T16-029	MyGo	Qiagen	Turin	NR22	Paired	S	0
T16-033	MyGo	Qiagen	Turin	NR22	Paired	S	0
T16-041	MyGo	Qiagen	Turin	NR22	Paired	I	-0.166
T16-122	MyGo	Qiagen	Turin	NR22	Paired	S	-0.003
T16-191	MyGo	Qiagen	Turin	NR22	Paired	S	-0.001
T16-209	MyGo	Qiagen	Turin	NR22	Paired	I	-0.42
T16-255	MyGo	Qiagen	Turin	NR22	Paired	S	0
T16-265	MyGo	Qiagen	Turin	NR22	Paired	S	0
T16-274	MyGo	Qiagen	Turin	NR22	Paired	I	-0.159
T16-282	MyGo	Qiagen	Turin	NR22	Paired	S	0
T16-284	MyGo	Qiagen	Turin	NR22	Paired	S	-0.005
T16-294	MyGo	Qiagen	Turin	NR22	Paired	S	0
T16-307	MyGo	Qiagen	Turin	NR22	Paired	S	0
T16-315	MyGo	Qiagen	Turin	NR22	Paired	S	0
T16-316	MyGo	Qiagen	Turin	NR22	Paired	S	-0.001
T16-336	MyGo	Qiagen	Turin	NR22	Paired	S	0
T16-338	MyGo	Qiagen	Turin	NR22	Paired	I	-0.236
T16-346	MyGo	Qiagen	Turin	NR22	Paired	S	0
T16-347	MyGo	Qiagen	Turin	NR22	Paired	S	-0.003
T16-369	MyGo	Qiagen	Turin	NR22	Paired	S	0
T16-370	MyGo	Qiagen	Turin	NR22	Paired	S	-0.001
T16-374	MyGo	Qiagen	Turin	NR22	Paired	S	0
T16-376	MyGo	Qiagen	Turin	NR22	Paired	S	-0.002
T16-448	MyGo	Qiagen	Turin	NR22	Paired	I	-0.296
T16-505	MyGo	Qiagen	Turin	NR22	Paired	S	-0.001
T16-529	MyGo	Qiagen	Turin	NR22	Paired	S	0
T16-556	MyGo	Qiagen	Turin	NR22	Paired	S	-0.001
T16-571	MyGo	Qiagen	Turin	NR22	Paired	S	0
T16-629	MyGo	Qiagen	Turin	NR22	Paired	S	-0.003
T16-731	MyGo	Qiagen	Turin	NR22	Paired	S	0
T16-029	MyGo	Qiagen	Turin	NR24	Paired	S	-0.011
T16-033	MyGo	Qiagen	Turin	NR24	Paired	S	0
T16-041	MyGo	Qiagen	Turin	NR24	Paired	I	-0.271
T16-122	MyGo	Qiagen	Turin	NR24	Paired	S	-0.001
T16-191	MyGo	Qiagen	Turin	NR24	Paired	S	0
T16-209	MyGo	Qiagen	Turin	NR24	Paired	I	-0.507
T16-255	MyGo	Qiagen	Turin	NR24	Paired	S	-0.001
T16-265	MyGo	Qiagen	Turin	NR24	Paired	S	0
T16-274	MyGo	Qiagen	Turin	NR24	Paired	I	-0.215
T16-282	MyGo	Qiagen	Turin	NR24	Paired	S	-0.005
T16-284	MyGo	Qiagen	Turin	NR24	Paired	S	-0.001
T16-294	MyGo	Qiagen	Turin	NR24	Paired	S	-0.003
T16-307	MyGo	Qiagen	Turin	NR24	Paired	S	0
T16-315	MyGo	Qiagen	Turin	NR24	Paired	S	-0.001
T16-316	MyGo	Qiagen	Turin	NR24	Paired	S	-0.003
T16-336	MyGo	Qiagen	Turin	NR24	Paired	S	-0.001
T16-338	MyGo	Qiagen	Turin	NR24	Paired	I	-0.211
T16-346	MyGo	Qiagen	Turin	NR24	Paired	S	0
T16-347	MyGo	Qiagen	Turin	NR24	Paired	S	-0.004
T16-369	MyGo	Qiagen	Turin	NR24	Paired	S	-0.009
T16-370	MyGo	Qiagen	Turin	NR24	Paired	S	-0.001
T16-374	MyGo	Qiagen	Turin	NR24	Paired	S	0
T16-376	MyGo	Qiagen	Turin	NR24	Paired	S	0
T16-448	MyGo	Qiagen	Turin	NR24	Paired	I	-0.344
T16-505	MyGo	Qiagen	Turin	NR24	Paired	S	0
T16-529	MyGo	Qiagen	Turin	NR24	Paired	S	0
T16-556	MyGo	Qiagen	Turin	NR24	Paired	S	0
T16-571	MyGo	Qiagen	Turin	NR24	Paired	S	0
T16-629	MyGo	Qiagen	Turin	NR24	Paired	S	-0.005
T16-731	MyGo	Qiagen	Turin	NR24	Paired	S	-0.004
T16-029	MyGo	Qiagen	Turin	MONO27	Paired	S	-0.001
T16-033	MyGo	Qiagen	Turin	MONO27	Paired	S	0
T16-041	MyGo	Qiagen	Turin	MONO27	Paired	I	-0.218
T16-122	MyGo	Qiagen	Turin	MONO27	Paired	S	-0.001
T16-191	MyGo	Qiagen	Turin	MONO27	Paired	S	0
T16-209	MyGo	Qiagen	Turin	MONO27	Paired	I	-0.503
T16-255	MyGo	Qiagen	Turin	MONO27	Paired	S	-0.018
T16-265	MyGo	Qiagen	Turin	MONO27	Paired	S	0
T16-274	MyGo	Qiagen	Turin	MONO27	Paired	I	-0.145
T16-282	MyGo	Qiagen	Turin	MONO27	Paired	S	0
T16-284	MyGo	Qiagen	Turin	MONO27	Paired	S	-0.001
T16-294	MyGo	Qiagen	Turin	MONO27	Paired	S	-0.001
T16-307	MyGo	Qiagen	Turin	MONO27	Paired	S	0
T16-315	MyGo	Qiagen	Turin	MONO27	Paired	S	0
T16-316	MyGo	Qiagen	Turin	MONO27	Paired	S	-0.006
T16-336	MyGo	Qiagen	Turin	MONO27	Paired	S	-0.001
T16-338	MyGo	Qiagen	Turin	MONO27	Paired	I	-0.321
T16-346	MyGo	Qiagen	Turin	MONO27	Paired	S	0
T16-347	MyGo	Qiagen	Turin	MONO27	Paired	S	-0.004
T16-369	MyGo	Qiagen	Turin	MONO27	Paired	S	0
T16-370	MyGo	Qiagen	Turin	MONO27	Paired	S	-0.005
T16-374	MyGo	Qiagen	Turin	MONO27	Paired	S	0
T16-376	MyGo	Qiagen	Turin	MONO27	Paired	S	0
T16-448	MyGo	Qiagen	Turin	MONO27	Paired	I	-0.353
T16-505	MyGo	Qiagen	Turin	MONO27	Paired	S	-0.001
T16-529	MyGo	Qiagen	Turin	MONO27	Paired	S	0
T16-556	MyGo	Qiagen	Turin	MONO27	Paired	S	-0.006
T16-571	MyGo	Qiagen	Turin	MONO27	Paired	S	0
T16-629	MyGo	Qiagen	Turin	MONO27	Paired	S	-0.002
T16-731	MyGo	Qiagen	Turin	MONO27	Paired	S	-0.001
T16-029	MyGo	Qiagen	Turin	BAT25	Universal	S	-0.003
T16-033	MyGo	Qiagen	Turin	BAT25	Universal	S	-0.012
T16-041	MyGo	Qiagen	Turin	BAT25	Universal	I	-0.085
T16-122	MyGo	Qiagen	Turin	BAT25	Universal	S	-0.009
T16-191	MyGo	Qiagen	Turin	BAT25	Universal	S	-0.081
T16-209	MyGo	Qiagen	Turin	BAT25	Universal	I	-0.297
T16-255	MyGo	Qiagen	Turin	BAT25	Universal	S	-0.015
T16-265	MyGo	Qiagen	Turin	BAT25	Universal	S	-0.03
T16-274	MyGo	Qiagen	Turin	BAT25	Universal	I	-0.126
T16-282	MyGo	Qiagen	Turin	BAT25	Universal	S	-0.029
T16-284	MyGo	Qiagen	Turin	BAT25	Universal	S	-0.008
T16-294	MyGo	Qiagen	Turin	BAT25	Universal	S	-0.029
T16-307	MyGo	Qiagen	Turin	BAT25	Universal	S	-0.003
T16-315	MyGo	Qiagen	Turin	BAT25	Universal	S	-0.011
T16-316	MyGo	Qiagen	Turin	BAT25	Universal	S	-0.009
T16-336	MyGo	Qiagen	Turin	BAT25	Universal	S	-0.01
T16-338	MyGo	Qiagen	Turin	BAT25	Universal	I	-0.251
T16-346	MyGo	Qiagen	Turin	BAT25	Universal	S	-0.027
T16-347	MyGo	Qiagen	Turin	BAT25	Universal	S	-0.008
T16-369	MyGo	Qiagen	Turin	BAT25	Universal	S	-0.009
T16-370	MyGo	Qiagen	Turin	BAT25	Universal	S	-0.027
T16-374	MyGo	Qiagen	Turin	BAT25	Universal	S	-0.007
T16-376	MyGo	Qiagen	Turin	BAT25	Universal	S	-0.021
T16-448	MyGo	Qiagen	Turin	BAT25	Universal	I	-0.29
T16-505	MyGo	Qiagen	Turin	BAT25	Universal	S	-0.009
T16-529	MyGo	Qiagen	Turin	BAT25	Universal	S	-0.006
T16-556	MyGo	Qiagen	Turin	BAT25	Universal	S	-0.019
T16-571	MyGo	Qiagen	Turin	BAT25	Universal	S	-0.018
T16-629	MyGo	Qiagen	Turin	BAT25	Universal	S	-0.004
T16-731	MyGo	Qiagen	Turin	BAT25	Universal	S	-0.016
T16-029	MyGo	Qiagen	Turin	BAT26	Universal	S	-0.019
T16-033	MyGo	Qiagen	Turin	BAT26	Universal	S	-0.012
T16-041	MyGo	Qiagen	Turin	BAT26	Universal	I	-0.286
T16-122	MyGo	Qiagen	Turin	BAT26	Universal	S	-0.015
T16-191	MyGo	Qiagen	Turin	BAT26	Universal	S	-0.008
T16-209	MyGo	Qiagen	Turin	BAT26	Universal	I	-0.5
T16-255	MyGo	Qiagen	Turin	BAT26	Universal	S	-0.012
T16-265	MyGo	Qiagen	Turin	BAT26	Universal	S	-0.019
T16-274	MyGo	Qiagen	Turin	BAT26	Universal	I	-0.151
T16-282	MyGo	Qiagen	Turin	BAT26	Universal	S	-0.016
T16-284	MyGo	Qiagen	Turin	BAT26	Universal	S	-0.008
T16-294	MyGo	Qiagen	Turin	BAT26	Universal	S	-0.011
T16-307	MyGo	Qiagen	Turin	BAT26	Universal	S	0
T16-315	MyGo	Qiagen	Turin	BAT26	Universal	S	-0.009
T16-316	MyGo	Qiagen	Turin	BAT26	Universal	S	-0.009
T16-336	MyGo	Qiagen	Turin	BAT26	Universal	S	-0.016
T16-338	MyGo	Qiagen	Turin	BAT26	Universal	I	-0.437
T16-346	MyGo	Qiagen	Turin	BAT26	Universal	S	-0.009
T16-347	MyGo	Qiagen	Turin	BAT26	Universal	S	0
T16-369	MyGo	Qiagen	Turin	BAT26	Universal	S	-0.012
T16-370	MyGo	Qiagen	Turin	BAT26	Universal	S	-0.001
T16-374	MyGo	Qiagen	Turin	BAT26	Universal	S	-0.005
T16-376	MyGo	Qiagen	Turin	BAT26	Universal	S	-0.006
T16-448	MyGo	Qiagen	Turin	BAT26	Universal	I	-0.423
T16-505	MyGo	Qiagen	Turin	BAT26	Universal	S	-0.002
T16-529	MyGo	Qiagen	Turin	BAT26	Universal	S	-0.002
T16-556	MyGo	Qiagen	Turin	BAT26	Universal	S	0
T16-571	MyGo	Qiagen	Turin	BAT26	Universal	S	-0.009
T16-629	MyGo	Qiagen	Turin	BAT26	Universal	S	-0.01
T16-731	MyGo	Qiagen	Turin	BAT26	Universal	S	-0.034
T16-029	MyGo	Qiagen	Turin	NR22	Universal	S	-0.003
T16-033	MyGo	Qiagen	Turin	NR22	Universal	S	-0.003
T16-041	MyGo	Qiagen	Turin	NR22	Universal	I	-0.149
T16-122	MyGo	Qiagen	Turin	NR22	Universal	S	-0.001
T16-191	MyGo	Qiagen	Turin	NR22	Universal	S	-0.004
T16-209	MyGo	Qiagen	Turin	NR22	Universal	I	-0.299
T16-255	MyGo	Qiagen	Turin	NR22	Universal	S	-0.001
T16-265	MyGo	Qiagen	Turin	NR22	Universal	S	-0.001
T16-274	MyGo	Qiagen	Turin	NR22	Universal	I	-0.119
T16-282	MyGo	Qiagen	Turin	NR22	Universal	S	0
T16-284	MyGo	Qiagen	Turin	NR22	Universal	S	-0.004
T16-294	MyGo	Qiagen	Turin	NR22	Universal	S	-0.001
T16-307	MyGo	Qiagen	Turin	NR22	Universal	S	-0.006
T16-315	MyGo	Qiagen	Turin	NR22	Universal	S	-0.001
T16-316	MyGo	Qiagen	Turin	NR22	Universal	S	-0.003
T16-336	MyGo	Qiagen	Turin	NR22	Universal	S	0
T16-338	MyGo	Qiagen	Turin	NR22	Universal	I	-0.213
T16-346	MyGo	Qiagen	Turin	NR22	Universal	S	-0.002
T16-347	MyGo	Qiagen	Turin	NR22	Universal	S	-0.004
T16-369	MyGo	Qiagen	Turin	NR22	Universal	S	-0.001
T16-370	MyGo	Qiagen	Turin	NR22	Universal	S	-0.006
T16-374	MyGo	Qiagen	Turin	NR22	Universal	S	-0.003
T16-376	MyGo	Qiagen	Turin	NR22	Universal	S	-0.004
T16-448	MyGo	Qiagen	Turin	NR22	Universal	I	-0.242
T16-505	MyGo	Qiagen	Turin	NR22	Universal	S	-0.005
T16-529	MyGo	Qiagen	Turin	NR22	Universal	S	-0.004
T16-556	MyGo	Qiagen	Turin	NR22	Universal	S	-0.004
T16-571	MyGo	Qiagen	Turin	NR22	Universal	S	-0.001
T16-629	MyGo	Qiagen	Turin	NR22	Universal	S	-0.005
T16-731	MyGo	Qiagen	Turin	NR22	Universal	S	-0.003
T16-029	MyGo	Qiagen	Turin	NR24	Universal	S	-0.008
T16-033	MyGo	Qiagen	Turin	NR24	Universal	S	-0.006
T16-041	MyGo	Qiagen	Turin	NR24	Universal	I	-0.247
T16-122	MyGo	Qiagen	Turin	NR24	Universal	S	-0.004
T16-191	MyGo	Qiagen	Turin	NR24	Universal	S	-0.002
T16-209	MyGo	Qiagen	Turin	NR24	Universal	I	-0.428
T16-255	MyGo	Qiagen	Turin	NR24	Universal	S	-0.023
T16-265	MyGo	Qiagen	Turin	NR24	Universal	S	-0.004
T16-274	MyGo	Qiagen	Turin	NR24	Universal	I	-0.196
T16-282	MyGo	Qiagen	Turin	NR24	Universal	S	-0.006
T16-284	MyGo	Qiagen	Turin	NR24	Universal	S	-0.002
T16-294	MyGo	Qiagen	Turin	NR24	Universal	S	-0.007
T16-307	MyGo	Qiagen	Turin	NR24	Universal	S	-0.002
T16-315	MyGo	Qiagen	Turin	NR24	Universal	S	-0.005
T16-316	MyGo	Qiagen	Turin	NR24	Universal	S	-0.029
T16-336	MyGo	Qiagen	Turin	NR24	Universal	S	-0.009
T16-338	MyGo	Qiagen	Turin	NR24	Universal	I	-0.193
T16-346	MyGo	Qiagen	Turin	NR24	Universal	S	-0.003
T16-347	MyGo	Qiagen	Turin	NR24	Universal	S	-0.021
T16-369	MyGo	Qiagen	Turin	NR24	Universal	S	-0.001
T16-370	MyGo	Qiagen	Turin	NR24	Universal	S	-0.015
T16-374	MyGo	Qiagen	Turin	NR24	Universal	S	-0.001
T16-376	MyGo	Qiagen	Turin	NR24	Universal	S	-0.003
T16-448	MyGo	Qiagen	Turin	NR24	Universal	I	-0.288
T16-505	MyGo	Qiagen	Turin	NR24	Universal	S	-0.001
T16-529	MyGo	Qiagen	Turin	NR24	Universal	S	-0.003
T16-556	MyGo	Qiagen	Turin	NR24	Universal	S	-0.001
T16-571	MyGo	Qiagen	Turin	NR24	Universal	S	-0.005
T16-629	MyGo	Qiagen	Turin	NR24	Universal	S	-0.022
T16-731	MyGo	Qiagen	Turin	NR24	Universal	S	-0.001
T16-029	MyGo	Qiagen	Turin	MONO27	Universal	S	-0.002
T16-033	MyGo	Qiagen	Turin	MONO27	Universal	S	-0.003
T16-041	MyGo	Qiagen	Turin	MONO27	Universal	I	-0.211
T16-122	MyGo	Qiagen	Turin	MONO27	Universal	S	-0.012
T16-191	MyGo	Qiagen	Turin	MONO27	Universal	S	-0.003
T16-209	MyGo	Qiagen	Turin	MONO27	Universal	I	-0.488
T16-255	MyGo	Qiagen	Turin	MONO27	Universal	S	-0.002
T16-265	MyGo	Qiagen	Turin	MONO27	Universal	S	-0.02
T16-274	MyGo	Qiagen	Turin	MONO27	Universal	I	-0.149
T16-282	MyGo	Qiagen	Turin	MONO27	Universal	S	-0.001
T16-284	MyGo	Qiagen	Turin	MONO27	Universal	S	-0.001
T16-294	MyGo	Qiagen	Turin	MONO27	Universal	S	-0.014
T16-307	MyGo	Qiagen	Turin	MONO27	Universal	S	-0.001
T16-315	MyGo	Qiagen	Turin	MONO27	Universal	S	-0.01
T16-316	MyGo	Qiagen	Turin	MONO27	Universal	S	-0.025
T16-336	MyGo	Qiagen	Turin	MONO27	Universal	S	-0.008
T16-338	MyGo	Qiagen	Turin	MONO27	Universal	I	-0.296
T16-346	MyGo	Qiagen	Turin	MONO27	Universal	S	0
T16-347	MyGo	Qiagen	Turin	MONO27	Universal	S	-0.003
T16-369	MyGo	Qiagen	Turin	MONO27	Universal	S	-0.032
T16-370	MyGo	Qiagen	Turin	MONO27	Universal	S	-0.001
T16-374	MyGo	Qiagen	Turin	MONO27	Universal	S	-0.012
T16-376	MyGo	Qiagen	Turin	MONO27	Universal	S	-0.006
T16-448	MyGo	Qiagen	Turin	MONO27	Universal	I	-0.351
T16-505	MyGo	Qiagen	Turin	MONO27	Universal	S	-0.005
T16-529	MyGo	Qiagen	Turin	MONO27	Universal	S	-0.031
T16-556	MyGo	Qiagen	Turin	MONO27	Universal	S	-0.001
T16-571	MyGo	Qiagen	Turin	MONO27	Universal	S	-0.011
T16-629	MyGo	Qiagen	Turin	MONO27	Universal	S	-0.001
T16-731	MyGo	Qiagen	Turin	MONO27	Universal	S	-0.002
T16-029	MyGo	Qiagen	Terni	BAT25	Paired	S	-0.014
T16-033	MyGo	Qiagen	Terni	BAT25	Paired	S	-0.005
T16-041	MyGo	Qiagen	Terni	BAT25	Paired	I	-0.067
T16-122	MyGo	Qiagen	Terni	BAT25	Paired	S	-0.013
T16-191	MyGo	Qiagen	Terni	BAT25	Paired	S	-0.002
T16-209	MyGo	Qiagen	Terni	BAT25	Paired	I	-0.32
T16-255	MyGo	Qiagen	Terni	BAT25	Paired	S	-0.016
T16-265	MyGo	Qiagen	Terni	BAT25	Paired	S	-0.013
T16-274	MyGo	Qiagen	Terni	BAT25	Paired	I	-0.099
T16-282	MyGo	Qiagen	Terni	BAT25	Paired	S	-0.023
T16-284	MyGo	Qiagen	Terni	BAT25	Paired	S	0
T16-294	MyGo	Qiagen	Terni	BAT25	Paired	S	-0.007
T16-307	MyGo	Qiagen	Terni	BAT25	Paired	S	0
T16-315	MyGo	Qiagen	Terni	BAT25	Paired	S	-0.014
T16-316	MyGo	Qiagen	Terni	BAT25	Paired	S	0
T16-336	MyGo	Qiagen	Terni	BAT25	Paired	S	-0.005
T16-338	MyGo	Qiagen	Terni	BAT25	Paired	I	-0.256
T16-346	MyGo	Qiagen	Terni	BAT25	Paired	S	-0.013
T16-347	MyGo	Qiagen	Terni	BAT25	Paired	S	0
T16-369	MyGo	Qiagen	Terni	BAT25	Paired	S	-0.01
T16-370	MyGo	Qiagen	Terni	BAT25	Paired	S	-0.016
T16-374	MyGo	Qiagen	Terni	BAT25	Paired	S	-0.012
T16-376	MyGo	Qiagen	Terni	BAT25	Paired	S	-0.001
T16-448	MyGo	Qiagen	Terni	BAT25	Paired	I	-0.296
T16-505	MyGo	Qiagen	Terni	BAT25	Paired	S	-0.008
T16-529	MyGo	Qiagen	Terni	BAT25	Paired	S	-0.019
T16-556	MyGo	Qiagen	Terni	BAT25	Paired	S	-0.001
T16-571	MyGo	Qiagen	Terni	BAT25	Paired	S	-0.013
T16-629	MyGo	Qiagen	Terni	BAT25	Paired	S	-0.003
T16-731	MyGo	Qiagen	Terni	BAT25	Paired	S	-0.02
T16-029	MyGo	Qiagen	Terni	BAT26	Paired	S	-0.009
T16-033	MyGo	Qiagen	Terni	BAT26	Paired	S	-0.004
T16-041	MyGo	Qiagen	Terni	BAT26	Paired	I	-0.301
T16-122	MyGo	Qiagen	Terni	BAT26	Paired	S	-0.01
T16-191	MyGo	Qiagen	Terni	BAT26	Paired	S	-0.011
T16-209	MyGo	Qiagen	Terni	BAT26	Paired	I	-0.552
T16-255	MyGo	Qiagen	Terni	BAT26	Paired	S	-0.004
T16-265	MyGo	Qiagen	Terni	BAT26	Paired	S	-0.004
T16-274	MyGo	Qiagen	Terni	BAT26	Paired	I	-0.178
T16-282	MyGo	Qiagen	Terni	BAT26	Paired	S	0
T16-284	MyGo	Qiagen	Terni	BAT26	Paired	S	-0.014
T16-294	MyGo	Qiagen	Terni	BAT26	Paired	S	-0.005
T16-307	MyGo	Qiagen	Terni	BAT26	Paired	S	-0.015
T16-315	MyGo	Qiagen	Terni	BAT26	Paired	S	-0.007
T16-316	MyGo	Qiagen	Terni	BAT26	Paired	S	0
T16-336	MyGo	Qiagen	Terni	BAT26	Paired	S	-0.005
T16-338	MyGo	Qiagen	Terni	BAT26	Paired	I	-0.45
T16-346	MyGo	Qiagen	Terni	BAT26	Paired	S	-0.005
T16-347	MyGo	Qiagen	Terni	BAT26	Paired	S	-0.007
T16-369	MyGo	Qiagen	Terni	BAT26	Paired	S	-0.007
T16-370	MyGo	Qiagen	Terni	BAT26	Paired	S	-0.025
T16-374	MyGo	Qiagen	Terni	BAT26	Paired	S	-0.004
T16-376	MyGo	Qiagen	Terni	BAT26	Paired	S	-0.02
T16-448	MyGo	Qiagen	Terni	BAT26	Paired	I	-0.448
T16-505	MyGo	Qiagen	Terni	BAT26	Paired	S	-0.005
T16-529	MyGo	Qiagen	Terni	BAT26	Paired	S	-0.002
T16-556	MyGo	Qiagen	Terni	BAT26	Paired	S	-0.015
T16-571	MyGo	Qiagen	Terni	BAT26	Paired	S	-0.009
T16-629	MyGo	Qiagen	Terni	BAT26	Paired	S	-0.015
T16-731	MyGo	Qiagen	Terni	BAT26	Paired	S	-0.001
T16-029	MyGo	Qiagen	Terni	NR22	Paired	S	-0.003
T16-033	MyGo	Qiagen	Terni	NR22	Paired	S	-0.001
T16-041	MyGo	Qiagen	Terni	NR22	Paired	I	-0.181
T16-122	MyGo	Qiagen	Terni	NR22	Paired	S	-0.007
T16-191	MyGo	Qiagen	Terni	NR22	Paired	S	-0.004
T16-209	MyGo	Qiagen	Terni	NR22	Paired	I	-0.413
T16-255	MyGo	Qiagen	Terni	NR22	Paired	S	0
T16-265	MyGo	Qiagen	Terni	NR22	Paired	S	-0.001
T16-274	MyGo	Qiagen	Terni	NR22	Paired	I	-0.149
T16-282	MyGo	Qiagen	Terni	NR22	Paired	S	0
T16-284	MyGo	Qiagen	Terni	NR22	Paired	S	-0.004
T16-294	MyGo	Qiagen	Terni	NR22	Paired	S	-0.005
T16-307	MyGo	Qiagen	Terni	NR22	Paired	S	-0.002
T16-315	MyGo	Qiagen	Terni	NR22	Paired	S	-0.001
T16-316	MyGo	Qiagen	Terni	NR22	Paired	S	-0.006
T16-336	MyGo	Qiagen	Terni	NR22	Paired	S	-0.004
T16-338	MyGo	Qiagen	Terni	NR22	Paired	I	-0.238
T16-346	MyGo	Qiagen	Terni	NR22	Paired	S	-0.001
T16-347	MyGo	Qiagen	Terni	NR22	Paired	S	0
T16-369	MyGo	Qiagen	Terni	NR22	Paired	S	0
T16-370	MyGo	Qiagen	Terni	NR22	Paired	S	0
T16-374	MyGo	Qiagen	Terni	NR22	Paired	S	0
T16-376	MyGo	Qiagen	Terni	NR22	Paired	S	-0.001
T16-448	MyGo	Qiagen	Terni	NR22	Paired	I	-0.281
T16-505	MyGo	Qiagen	Terni	NR22	Paired	S	-0.001
T16-529	MyGo	Qiagen	Terni	NR22	Paired	S	0
T16-556	MyGo	Qiagen	Terni	NR22	Paired	S	-0.006
T16-571	MyGo	Qiagen	Terni	NR22	Paired	S	0
T16-629	MyGo	Qiagen	Terni	NR22	Paired	S	-0.001
T16-731	MyGo	Qiagen	Terni	NR22	Paired	S	-0.007
T16-029	MyGo	Qiagen	Terni	NR24	Paired	S	-0.003
T16-033	MyGo	Qiagen	Terni	NR24	Paired	S	-0.001
T16-041	MyGo	Qiagen	Terni	NR24	Paired	I	-0.243
T16-122	MyGo	Qiagen	Terni	NR24	Paired	S	0
T16-191	MyGo	Qiagen	Terni	NR24	Paired	S	0
T16-209	MyGo	Qiagen	Terni	NR24	Paired	I	-0.505
T16-255	MyGo	Qiagen	Terni	NR24	Paired	S	-0.004
T16-265	MyGo	Qiagen	Terni	NR24	Paired	S	0
T16-274	MyGo	Qiagen	Terni	NR24	Paired	I	-0.223
T16-282	MyGo	Qiagen	Terni	NR24	Paired	S	-0.001
T16-284	MyGo	Qiagen	Terni	NR24	Paired	S	0
T16-294	MyGo	Qiagen	Terni	NR24	Paired	S	0
T16-307	MyGo	Qiagen	Terni	NR24	Paired	S	0
T16-315	MyGo	Qiagen	Terni	NR24	Paired	S	0
T16-316	MyGo	Qiagen	Terni	NR24	Paired	S	0
T16-336	MyGo	Qiagen	Terni	NR24	Paired	S	-0.001
T16-338	MyGo	Qiagen	Terni	NR24	Paired	I	-0.197
T16-346	MyGo	Qiagen	Terni	NR24	Paired	S	0
T16-347	MyGo	Qiagen	Terni	NR24	Paired	S	-0.008
T16-369	MyGo	Qiagen	Terni	NR24	Paired	S	0
T16-370	MyGo	Qiagen	Terni	NR24	Paired	S	0
T16-374	MyGo	Qiagen	Terni	NR24	Paired	S	-0.001
T16-376	MyGo	Qiagen	Terni	NR24	Paired	S	0
T16-448	MyGo	Qiagen	Terni	NR24	Paired	I	-0.352
T16-505	MyGo	Qiagen	Terni	NR24	Paired	S	0
T16-529	MyGo	Qiagen	Terni	NR24	Paired	S	-0.001
T16-556	MyGo	Qiagen	Terni	NR24	Paired	S	0
T16-571	MyGo	Qiagen	Terni	NR24	Paired	S	0
T16-629	MyGo	Qiagen	Terni	NR24	Paired	S	-0.004
T16-731	MyGo	Qiagen	Terni	NR24	Paired	S	-0.004
T16-029	MyGo	Qiagen	Terni	MONO27	Paired	S	-0.001
T16-033	MyGo	Qiagen	Terni	MONO27	Paired	S	-0.042
T16-041	MyGo	Qiagen	Terni	MONO27	Paired	I	-0.222
T16-122	MyGo	Qiagen	Terni	MONO27	Paired	S	-0.001
T16-191	MyGo	Qiagen	Terni	MONO27	Paired	S	-0.008
T16-209	MyGo	Qiagen	Terni	MONO27	Paired	I	-0.517
T16-255	MyGo	Qiagen	Terni	MONO27	Paired	S	0
T16-265	MyGo	Qiagen	Terni	MONO27	Paired	S	0
T16-274	MyGo	Qiagen	Terni	MONO27	Paired	I	-0.149
T16-282	MyGo	Qiagen	Terni	MONO27	Paired	S	-0.001
T16-284	MyGo	Qiagen	Terni	MONO27	Paired	S	0
T16-294	MyGo	Qiagen	Terni	MONO27	Paired	S	0
T16-307	MyGo	Qiagen	Terni	MONO27	Paired	S	0
T16-315	MyGo	Qiagen	Terni	MONO27	Paired	S	0
T16-316	MyGo	Qiagen	Terni	MONO27	Paired	S	0
T16-336	MyGo	Qiagen	Terni	MONO27	Paired	S	0
T16-338	MyGo	Qiagen	Terni	MONO27	Paired	I	-0.322
T16-346	MyGo	Qiagen	Terni	MONO27	Paired	S	0
T16-347	MyGo	Qiagen	Terni	MONO27	Paired	S	0
T16-369	MyGo	Qiagen	Terni	MONO27	Paired	S	0
T16-370	MyGo	Qiagen	Terni	MONO27	Paired	S	0
T16-374	MyGo	Qiagen	Terni	MONO27	Paired	S	0
T16-376	MyGo	Qiagen	Terni	MONO27	Paired	S	0
T16-448	MyGo	Qiagen	Terni	MONO27	Paired	I	-0.348
T16-505	MyGo	Qiagen	Terni	MONO27	Paired	S	0
T16-529	MyGo	Qiagen	Terni	MONO27	Paired	S	0
T16-556	MyGo	Qiagen	Terni	MONO27	Paired	S	0
T16-571	MyGo	Qiagen	Terni	MONO27	Paired	S	-0.019
T16-629	MyGo	Qiagen	Terni	MONO27	Paired	S	0
T16-731	MyGo	Qiagen	Terni	MONO27	Paired	S	0
T16-029	MyGo	Qiagen	Terni	BAT25	Universal	S	-0.016
T16-033	MyGo	Qiagen	Terni	BAT25	Universal	S	-0.024
T16-041	MyGo	Qiagen	Terni	BAT25	Universal	I	-0.093
T16-122	MyGo	Qiagen	Terni	BAT25	Universal	S	-0.027
T16-191	MyGo	Qiagen	Terni	BAT25	Universal	S	-0.067
T16-209	MyGo	Qiagen	Terni	BAT25	Universal	I	-0.298
T16-255	MyGo	Qiagen	Terni	BAT25	Universal	S	-0.015
T16-265	MyGo	Qiagen	Terni	BAT25	Universal	S	-0.011
T16-274	MyGo	Qiagen	Terni	BAT25	Universal	I	-0.111
T16-282	MyGo	Qiagen	Terni	BAT25	Universal	S	-0.022
T16-284	MyGo	Qiagen	Terni	BAT25	Universal	S	-0.002
T16-294	MyGo	Qiagen	Terni	BAT25	Universal	S	-0.021
T16-307	MyGo	Qiagen	Terni	BAT25	Universal	S	-0.002
T16-315	MyGo	Qiagen	Terni	BAT25	Universal	S	-0.009
T16-316	MyGo	Qiagen	Terni	BAT25	Universal	S	-0.003
T16-336	MyGo	Qiagen	Terni	BAT25	Universal	S	-0.001
T16-338	MyGo	Qiagen	Terni	BAT25	Universal	I	-0.236
T16-346	MyGo	Qiagen	Terni	BAT25	Universal	S	-0.022
T16-347	MyGo	Qiagen	Terni	BAT25	Universal	S	-0.001
T16-369	MyGo	Qiagen	Terni	BAT25	Universal	S	-0.006
T16-370	MyGo	Qiagen	Terni	BAT25	Universal	S	-0.027
T16-374	MyGo	Qiagen	Terni	BAT25	Universal	S	-0.007
T16-376	MyGo	Qiagen	Terni	BAT25	Universal	S	-0.001
T16-448	MyGo	Qiagen	Terni	BAT25	Universal	I	-0.291
T16-505	MyGo	Qiagen	Terni	BAT25	Universal	S	-0.001
T16-529	MyGo	Qiagen	Terni	BAT25	Universal	S	-0.01
T16-556	MyGo	Qiagen	Terni	BAT25	Universal	S	-0.016
T16-571	MyGo	Qiagen	Terni	BAT25	Universal	S	-0.002
T16-629	MyGo	Qiagen	Terni	BAT25	Universal	S	-0.003
T16-731	MyGo	Qiagen	Terni	BAT25	Universal	S	-0.016
T16-029	MyGo	Qiagen	Terni	BAT26	Universal	S	-0.016
T16-033	MyGo	Qiagen	Terni	BAT26	Universal	S	-0.017
T16-041	MyGo	Qiagen	Terni	BAT26	Universal	I	-0.287
T16-122	MyGo	Qiagen	Terni	BAT26	Universal	S	-0.02
T16-191	MyGo	Qiagen	Terni	BAT26	Universal	S	-0.004
T16-209	MyGo	Qiagen	Terni	BAT26	Universal	I	-0.494
T16-255	MyGo	Qiagen	Terni	BAT26	Universal	S	-0.002
T16-265	MyGo	Qiagen	Terni	BAT26	Universal	S	-0.015
T16-274	MyGo	Qiagen	Terni	BAT26	Universal	I	-0.148
T16-282	MyGo	Qiagen	Terni	BAT26	Universal	S	-0.004
T16-284	MyGo	Qiagen	Terni	BAT26	Universal	S	0
T16-294	MyGo	Qiagen	Terni	BAT26	Universal	S	-0.001
T16-307	MyGo	Qiagen	Terni	BAT26	Universal	S	-0.004
T16-315	MyGo	Qiagen	Terni	BAT26	Universal	S	-0.006
T16-316	MyGo	Qiagen	Terni	BAT26	Universal	S	-0.01
T16-336	MyGo	Qiagen	Terni	BAT26	Universal	S	-0.013
T16-338	MyGo	Qiagen	Terni	BAT26	Universal	I	-0.425
T16-346	MyGo	Qiagen	Terni	BAT26	Universal	S	-0.003
T16-347	MyGo	Qiagen	Terni	BAT26	Universal	S	-0.001
T16-369	MyGo	Qiagen	Terni	BAT26	Universal	S	-0.007
T16-370	MyGo	Qiagen	Terni	BAT26	Universal	S	-0.006
T16-374	MyGo	Qiagen	Terni	BAT26	Universal	S	-0.005
T16-376	MyGo	Qiagen	Terni	BAT26	Universal	S	0
T16-448	MyGo	Qiagen	Terni	BAT26	Universal	I	-0.437
T16-505	MyGo	Qiagen	Terni	BAT26	Universal	S	0
T16-529	MyGo	Qiagen	Terni	BAT26	Universal	S	-0.004
T16-556	MyGo	Qiagen	Terni	BAT26	Universal	S	-0.001
T16-571	MyGo	Qiagen	Terni	BAT26	Universal	S	-0.006
T16-629	MyGo	Qiagen	Terni	BAT26	Universal	S	-0.01
T16-731	MyGo	Qiagen	Terni	BAT26	Universal	S	-0.029
T16-029	MyGo	Qiagen	Terni	NR22	Universal	S	-0.002
T16-033	MyGo	Qiagen	Terni	NR22	Universal	S	-0.002
T16-041	MyGo	Qiagen	Terni	NR22	Universal	I	-0.147
T16-122	MyGo	Qiagen	Terni	NR22	Universal	S	0
T16-191	MyGo	Qiagen	Terni	NR22	Universal	S	-0.004
T16-209	MyGo	Qiagen	Terni	NR22	Universal	I	-0.293
T16-255	MyGo	Qiagen	Terni	NR22	Universal	S	-0.004
T16-265	MyGo	Qiagen	Terni	NR22	Universal	S	-0.003
T16-274	MyGo	Qiagen	Terni	NR22	Universal	I	-0.119
T16-282	MyGo	Qiagen	Terni	NR22	Universal	S	-0.003
T16-284	MyGo	Qiagen	Terni	NR22	Universal	S	-0.007
T16-294	MyGo	Qiagen	Terni	NR22	Universal	S	-0.008
T16-307	MyGo	Qiagen	Terni	NR22	Universal	S	-0.007
T16-315	MyGo	Qiagen	Terni	NR22	Universal	S	-0.002
T16-316	MyGo	Qiagen	Terni	NR22	Universal	S	-0.007
T16-336	MyGo	Qiagen	Terni	NR22	Universal	S	-0.004
T16-338	MyGo	Qiagen	Terni	NR22	Universal	I	-0.219
T16-346	MyGo	Qiagen	Terni	NR22	Universal	S	-0.003
T16-347	MyGo	Qiagen	Terni	NR22	Universal	S	-0.007
T16-369	MyGo	Qiagen	Terni	NR22	Universal	S	-0.002
T16-370	MyGo	Qiagen	Terni	NR22	Universal	S	-0.005
T16-374	MyGo	Qiagen	Terni	NR22	Universal	S	-0.003
T16-376	MyGo	Qiagen	Terni	NR22	Universal	S	-0.007
T16-448	MyGo	Qiagen	Terni	NR22	Universal	I	-0.239
T16-505	MyGo	Qiagen	Terni	NR22	Universal	S	-0.007
T16-529	MyGo	Qiagen	Terni	NR22	Universal	S	-0.006
T16-556	MyGo	Qiagen	Terni	NR22	Universal	S	-0.009
T16-571	MyGo	Qiagen	Terni	NR22	Universal	S	-0.004
T16-629	MyGo	Qiagen	Terni	NR22	Universal	S	-0.007
T16-731	MyGo	Qiagen	Terni	NR22	Universal	S	-0.003
T16-029	MyGo	Qiagen	Terni	NR24	Universal	S	-0.01
T16-033	MyGo	Qiagen	Terni	NR24	Universal	S	-0.008
T16-041	MyGo	Qiagen	Terni	NR24	Universal	I	-0.224
T16-122	MyGo	Qiagen	Terni	NR24	Universal	S	-0.008
T16-191	MyGo	Qiagen	Terni	NR24	Universal	S	0
T16-209	MyGo	Qiagen	Terni	NR24	Universal	I	-0.425
T16-255	MyGo	Qiagen	Terni	NR24	Universal	S	-0.023
T16-265	MyGo	Qiagen	Terni	NR24	Universal	S	-0.002
T16-274	MyGo	Qiagen	Terni	NR24	Universal	I	-0.198
T16-282	MyGo	Qiagen	Terni	NR24	Universal	S	-0.003
T16-284	MyGo	Qiagen	Terni	NR24	Universal	S	-0.002
T16-294	MyGo	Qiagen	Terni	NR24	Universal	S	-0.003
T16-307	MyGo	Qiagen	Terni	NR24	Universal	S	0
T16-315	MyGo	Qiagen	Terni	NR24	Universal	S	-0.003
T16-316	MyGo	Qiagen	Terni	NR24	Universal	S	-0.019
T16-336	MyGo	Qiagen	Terni	NR24	Universal	S	-0.007
T16-338	MyGo	Qiagen	Terni	NR24	Universal	I	-0.179
T16-346	MyGo	Qiagen	Terni	NR24	Universal	S	-0.002
T16-347	MyGo	Qiagen	Terni	NR24	Universal	S	-0.021
T16-369	MyGo	Qiagen	Terni	NR24	Universal	S	-0.001
T16-370	MyGo	Qiagen	Terni	NR24	Universal	S	-0.014
T16-374	MyGo	Qiagen	Terni	NR24	Universal	S	-0.001
T16-376	MyGo	Qiagen	Terni	NR24	Universal	S	0
T16-448	MyGo	Qiagen	Terni	NR24	Universal	I	-0.288
T16-505	MyGo	Qiagen	Terni	NR24	Universal	S	0
T16-529	MyGo	Qiagen	Terni	NR24	Universal	S	-0.002
T16-556	MyGo	Qiagen	Terni	NR24	Universal	S	0
T16-571	MyGo	Qiagen	Terni	NR24	Universal	S	-0.002
T16-629	MyGo	Qiagen	Terni	NR24	Universal	S	-0.02
T16-731	MyGo	Qiagen	Terni	NR24	Universal	S	0
T16-029	MyGo	Qiagen	Terni	MONO27	Universal	S	-0.002
T16-033	MyGo	Qiagen	Terni	MONO27	Universal	S	-0.053
T16-041	MyGo	Qiagen	Terni	MONO27	Universal	I	-0.227
T16-122	MyGo	Qiagen	Terni	MONO27	Universal	S	-0.018
T16-191	MyGo	Qiagen	Terni	MONO27	Universal	S	-0.008
T16-209	MyGo	Qiagen	Terni	MONO27	Universal	I	-0.499
T16-255	MyGo	Qiagen	Terni	MONO27	Universal	S	-0.002
T16-265	MyGo	Qiagen	Terni	MONO27	Universal	S	-0.022
T16-274	MyGo	Qiagen	Terni	MONO27	Universal	I	-0.129
T16-282	MyGo	Qiagen	Terni	MONO27	Universal	S	-0.001
T16-284	MyGo	Qiagen	Terni	MONO27	Universal	S	-0.001
T16-294	MyGo	Qiagen	Terni	MONO27	Universal	S	-0.007
T16-307	MyGo	Qiagen	Terni	MONO27	Universal	S	-0.001
T16-315	MyGo	Qiagen	Terni	MONO27	Universal	S	-0.005
T16-316	MyGo	Qiagen	Terni	MONO27	Universal	S	-0.017
T16-336	MyGo	Qiagen	Terni	MONO27	Universal	S	-0.007
T16-338	MyGo	Qiagen	Terni	MONO27	Universal	I	-0.299
T16-346	MyGo	Qiagen	Terni	MONO27	Universal	S	-0.001
T16-347	MyGo	Qiagen	Terni	MONO27	Universal	S	0
T16-369	MyGo	Qiagen	Terni	MONO27	Universal	S	-0.025
T16-370	MyGo	Qiagen	Terni	MONO27	Universal	S	-0.001
T16-374	MyGo	Qiagen	Terni	MONO27	Universal	S	-0.006
T16-376	MyGo	Qiagen	Terni	MONO27	Universal	S	-0.001
T16-448	MyGo	Qiagen	Terni	MONO27	Universal	I	-0.343
T16-505	MyGo	Qiagen	Terni	MONO27	Universal	S	-0.001
T16-529	MyGo	Qiagen	Terni	MONO27	Universal	S	-0.024
T16-556	MyGo	Qiagen	Terni	MONO27	Universal	S	-0.001
T16-571	MyGo	Qiagen	Terni	MONO27	Universal	S	-0.025
T16-629	MyGo	Qiagen	Terni	MONO27	Universal	S	0
T16-731	MyGo	Qiagen	Terni	MONO27	Universal	S	-0.001
